# Supplementary material for: Circulating tumor cell-derived exosome–transmitted long non-coding RNA TTN-AS1 can promote the proliferation and migration of cholangiocarcinoma cells
Source: J Nanobiotechnology. 2024 Apr 18;22:191. doi: 10.1186/s12951-024-02459-8 (PMC11025154; doi:10.1186/s12951-024-02459-8)
Supplement: Supplementary file 7 — Supplementary Material 7 [file 12951_2024_2459_MOESM7_ESM.xlsx]

## Sheet: Sheet1
Target gene	Gene Symbol	GeneID
hsa-miR-541-3p	LINC02532	ENSG00000235142
hsa-miR-654-5p	LINC02532	ENSG00000235142
hsa-miR-541-3p	LINC02532	ENSG00000235142
hsa-miR-654-5p	LINC02532	ENSG00000235142
hsa-miR-1-3p	SDCBP2-AS1	ENSG00000234684
hsa-miR-100-5p	SDCBP2-AS1	ENSG00000234684
hsa-miR-105-5p	SDCBP2-AS1	ENSG00000234684
hsa-miR-140-5p	SDCBP2-AS1	ENSG00000234684
hsa-miR-144-3p	SDCBP2-AS1	ENSG00000234684
hsa-miR-18a-5p	SDCBP2-AS1	ENSG00000234684
hsa-miR-18b-5p	SDCBP2-AS1	ENSG00000234684
hsa-miR-206	SDCBP2-AS1	ENSG00000234684
hsa-miR-214-3p	SDCBP2-AS1	ENSG00000234684
hsa-miR-2277-5p	SDCBP2-AS1	ENSG00000234684
hsa-miR-2467-3p	SDCBP2-AS1	ENSG00000234684
hsa-miR-27a-3p	SDCBP2-AS1	ENSG00000234684
hsa-miR-27b-3p	SDCBP2-AS1	ENSG00000234684
hsa-miR-296-3p	SDCBP2-AS1	ENSG00000234684
hsa-miR-3173-5p	SDCBP2-AS1	ENSG00000234684
hsa-miR-338-3p	SDCBP2-AS1	ENSG00000234684
hsa-miR-340-5p	SDCBP2-AS1	ENSG00000234684
hsa-miR-3617-5p	SDCBP2-AS1	ENSG00000234684
hsa-miR-3619-5p	SDCBP2-AS1	ENSG00000234684
hsa-miR-382-5p	SDCBP2-AS1	ENSG00000234684
hsa-miR-411-5p	SDCBP2-AS1	ENSG00000234684
hsa-miR-448	SDCBP2-AS1	ENSG00000234684
hsa-miR-450b-5p	SDCBP2-AS1	ENSG00000234684
hsa-miR-4735-3p	SDCBP2-AS1	ENSG00000234684
hsa-miR-556-5p	SDCBP2-AS1	ENSG00000234684
hsa-miR-599	SDCBP2-AS1	ENSG00000234684
hsa-miR-613	SDCBP2-AS1	ENSG00000234684
hsa-miR-616-3p	SDCBP2-AS1	ENSG00000234684
hsa-miR-625-3p	SDCBP2-AS1	ENSG00000234684
hsa-miR-641	SDCBP2-AS1	ENSG00000234684
hsa-miR-656-3p	SDCBP2-AS1	ENSG00000234684
hsa-miR-103a-3p	TTN-AS1	ENSG00000237298
hsa-miR-107	TTN-AS1	ENSG00000237298
hsa-miR-1252-5p	TTN-AS1	ENSG00000237298
hsa-miR-1266-3p	TTN-AS1	ENSG00000237298
hsa-miR-127-3p	TTN-AS1	ENSG00000237298
hsa-miR-1278	TTN-AS1	ENSG00000237298
hsa-miR-1286	TTN-AS1	ENSG00000237298
hsa-miR-130a-5p	TTN-AS1	ENSG00000237298
hsa-miR-132-5p	TTN-AS1	ENSG00000237298
hsa-miR-1323	TTN-AS1	ENSG00000237298
hsa-miR-134-5p	TTN-AS1	ENSG00000237298
hsa-miR-138-5p	TTN-AS1	ENSG00000237298
hsa-miR-139-5p	TTN-AS1	ENSG00000237298
hsa-miR-141-3p	TTN-AS1	ENSG00000237298
hsa-miR-143-3p	TTN-AS1	ENSG00000237298
hsa-miR-147a	TTN-AS1	ENSG00000237298
hsa-miR-153-3p	TTN-AS1	ENSG00000237298
hsa-miR-155-5p	TTN-AS1	ENSG00000237298
hsa-miR-15a-5p	TTN-AS1	ENSG00000237298
hsa-miR-15b-5p	TTN-AS1	ENSG00000237298
hsa-miR-16-5p	TTN-AS1	ENSG00000237298
hsa-miR-185-5p	TTN-AS1	ENSG00000237298
hsa-miR-186-5p	TTN-AS1	ENSG00000237298
hsa-miR-190a-5p	TTN-AS1	ENSG00000237298
hsa-miR-1911-5p	TTN-AS1	ENSG00000237298
hsa-miR-193a-5p	TTN-AS1	ENSG00000237298
hsa-miR-195-5p	TTN-AS1	ENSG00000237298
hsa-miR-197-3p	TTN-AS1	ENSG00000237298
hsa-miR-199a-3p	TTN-AS1	ENSG00000237298
hsa-miR-199b-3p	TTN-AS1	ENSG00000237298
hsa-miR-200a-3p	TTN-AS1	ENSG00000237298
hsa-miR-204-5p	TTN-AS1	ENSG00000237298
hsa-miR-211-5p	TTN-AS1	ENSG00000237298
hsa-miR-2114-5p	TTN-AS1	ENSG00000237298
hsa-miR-218-5p	TTN-AS1	ENSG00000237298
hsa-miR-221-3p	TTN-AS1	ENSG00000237298
hsa-miR-222-3p	TTN-AS1	ENSG00000237298
hsa-miR-224-3p	TTN-AS1	ENSG00000237298
hsa-miR-2278	TTN-AS1	ENSG00000237298
hsa-miR-2355-3p	TTN-AS1	ENSG00000237298
hsa-miR-23a-3p	TTN-AS1	ENSG00000237298
hsa-miR-23b-3p	TTN-AS1	ENSG00000237298
hsa-miR-23c	TTN-AS1	ENSG00000237298
hsa-miR-27a-3p	TTN-AS1	ENSG00000237298
hsa-miR-27b-3p	TTN-AS1	ENSG00000237298
hsa-miR-3118	TTN-AS1	ENSG00000237298
hsa-miR-3129-5p	TTN-AS1	ENSG00000237298
hsa-miR-3150a-3p	TTN-AS1	ENSG00000237298
hsa-miR-3167	TTN-AS1	ENSG00000237298
hsa-miR-3173-5p	TTN-AS1	ENSG00000237298
hsa-miR-3179	TTN-AS1	ENSG00000237298
hsa-miR-320b	TTN-AS1	ENSG00000237298
hsa-miR-320c	TTN-AS1	ENSG00000237298
hsa-miR-320d	TTN-AS1	ENSG00000237298
hsa-miR-323a-3p	TTN-AS1	ENSG00000237298
hsa-miR-362-5p	TTN-AS1	ENSG00000237298
hsa-miR-369-3p	TTN-AS1	ENSG00000237298
hsa-miR-374a-5p	TTN-AS1	ENSG00000237298
hsa-miR-374b-5p	TTN-AS1	ENSG00000237298
hsa-miR-374c-5p	TTN-AS1	ENSG00000237298
hsa-miR-376a-3p	TTN-AS1	ENSG00000237298
hsa-miR-376b-3p	TTN-AS1	ENSG00000237298
hsa-miR-379-3p	TTN-AS1	ENSG00000237298
hsa-miR-383-5p	TTN-AS1	ENSG00000237298
hsa-miR-409-5p	TTN-AS1	ENSG00000237298
hsa-miR-411-3p	TTN-AS1	ENSG00000237298
hsa-miR-424-5p	TTN-AS1	ENSG00000237298
hsa-miR-4306	TTN-AS1	ENSG00000237298
hsa-miR-4428	TTN-AS1	ENSG00000237298
hsa-miR-4429	TTN-AS1	ENSG00000237298
hsa-miR-450b-5p	TTN-AS1	ENSG00000237298
hsa-miR-4644	TTN-AS1	ENSG00000237298
hsa-miR-4712-5p	TTN-AS1	ENSG00000237298
hsa-miR-4770	TTN-AS1	ENSG00000237298
hsa-miR-485-5p	TTN-AS1	ENSG00000237298
hsa-miR-491-5p	TTN-AS1	ENSG00000237298
hsa-miR-494-3p	TTN-AS1	ENSG00000237298
hsa-miR-495-3p	TTN-AS1	ENSG00000237298
hsa-miR-497-5p	TTN-AS1	ENSG00000237298
hsa-miR-499a-5p	TTN-AS1	ENSG00000237298
hsa-miR-500b-5p	TTN-AS1	ENSG00000237298
hsa-miR-513a-5p	TTN-AS1	ENSG00000237298
hsa-miR-520d-5p	TTN-AS1	ENSG00000237298
hsa-miR-522-3p	TTN-AS1	ENSG00000237298
hsa-miR-524-5p	TTN-AS1	ENSG00000237298
hsa-miR-548o-3p	TTN-AS1	ENSG00000237298
hsa-miR-5688	TTN-AS1	ENSG00000237298
hsa-miR-576-5p	TTN-AS1	ENSG00000237298
hsa-miR-589-5p	TTN-AS1	ENSG00000237298
hsa-miR-6088	TTN-AS1	ENSG00000237298
hsa-miR-616-3p	TTN-AS1	ENSG00000237298
hsa-miR-6509-3p	TTN-AS1	ENSG00000237298
hsa-miR-6509-5p	TTN-AS1	ENSG00000237298
hsa-miR-654-3p	TTN-AS1	ENSG00000237298
hsa-miR-655-3p	TTN-AS1	ENSG00000237298
hsa-miR-668-3p	TTN-AS1	ENSG00000237298
hsa-miR-6763-5p	TTN-AS1	ENSG00000237298
hsa-miR-6799-3p	TTN-AS1	ENSG00000237298
hsa-miR-6838-5p	TTN-AS1	ENSG00000237298
hsa-miR-6884-5p	TTN-AS1	ENSG00000237298
hsa-miR-770-5p	TTN-AS1	ENSG00000237298
hsa-miR-876-5p	TTN-AS1	ENSG00000237298
hsa-miR-892c-5p	TTN-AS1	ENSG00000237298
hsa-miR-9-5p	TTN-AS1	ENSG00000237298
hsa-miR-671-5p	LCOR	ENSG00000196233
hsa-miR-6799-3p	LCOR	ENSG00000196233
hsa-miR-761	LCOR	ENSG00000196233
hsa-miR-7853-5p	LCOR	ENSG00000196233
hsa-miR-99a-5p	SDCBP2-AS1	ENSG00000234684
hsa-miR-99b-5p	SDCBP2-AS1	ENSG00000234684
hsa-miR-1185-5p	LINC01128	ENSG00000228794
hsa-miR-1252-5p	LINC01128	ENSG00000228794
hsa-miR-125a-5p	LINC01128	ENSG00000228794
hsa-miR-125b-5p	LINC01128	ENSG00000228794
hsa-miR-1286	LINC01128	ENSG00000228794
hsa-miR-142-5p	LINC01128	ENSG00000228794
hsa-miR-150-5p	LINC01128	ENSG00000228794
hsa-miR-15a-5p	LINC01128	ENSG00000228794
hsa-miR-15b-5p	LINC01128	ENSG00000228794
hsa-miR-16-5p	LINC01128	ENSG00000228794
hsa-miR-186-5p	LINC01128	ENSG00000228794
hsa-miR-195-5p	LINC01128	ENSG00000228794
hsa-miR-19a-3p	LINC01128	ENSG00000228794
hsa-miR-19b-3p	LINC01128	ENSG00000228794
hsa-miR-208a-3p	LINC01128	ENSG00000228794
hsa-miR-208b-3p	LINC01128	ENSG00000228794
hsa-miR-2115-3p	LINC01128	ENSG00000228794
hsa-miR-214-3p	LINC01128	ENSG00000228794
hsa-miR-2278	LINC01128	ENSG00000228794
hsa-miR-24-3p	LINC01128	ENSG00000228794
hsa-miR-25-3p	LINC01128	ENSG00000228794
hsa-miR-27a-3p	LINC01128	ENSG00000228794
hsa-miR-541-3p	NIBAN1	ENSG00000135842
hsa-miR-654-5p	NIBAN1	ENSG00000135842
hsa-miR-1-3p	NIBAN1	ENSG00000135842
hsa-miR-100-5p	NIBAN1	ENSG00000135842
hsa-miR-105-5p	NIBAN1	ENSG00000135842
hsa-miR-140-5p	NIBAN1	ENSG00000135842
hsa-miR-144-3p	NIBAN1	ENSG00000135842
hsa-miR-27b-3p	LINC01128	ENSG00000228794
hsa-miR-299-3p	LINC01128	ENSG00000228794
hsa-miR-3121-3p	LINC01128	ENSG00000228794
hsa-miR-3145-3p	LINC01128	ENSG00000228794
hsa-miR-3150a-3p	LINC01128	ENSG00000228794
hsa-miR-3184-5p	LCOR	ENSG00000196233
hsa-miR-32-5p	LCOR	ENSG00000196233
hsa-miR-324-5p	LCOR	ENSG00000196233
hsa-miR-328-3p	LCOR	ENSG00000196233
hsa-miR-329-3p	LCOR	ENSG00000196233
hsa-miR-342-3p	LINC01128	ENSG00000228794
hsa-miR-345-3p	LINC01128	ENSG00000228794
hsa-miR-3614-5p	LINC01128	ENSG00000228794
hsa-miR-3619-5p	LINC01128	ENSG00000228794
hsa-miR-362-3p	LINC01128	ENSG00000228794
hsa-miR-363-3p	LINC01128	ENSG00000228794
hsa-miR-367-3p	LINC01128	ENSG00000228794
hsa-miR-3679-5p	LINC01128	ENSG00000228794
hsa-miR-370-5p	LINC01128	ENSG00000228794
hsa-miR-377-3p	LINC01128	ENSG00000228794
hsa-miR-383-5p	LINC01128	ENSG00000228794
hsa-miR-423-5p	LINC01128	ENSG00000228794
hsa-miR-424-5p	LINC01128	ENSG00000228794
hsa-miR-4319	LINC01128	ENSG00000228794
hsa-miR-4436a	LINC01128	ENSG00000228794
hsa-miR-4662a-5p	LINC01128	ENSG00000228794
hsa-miR-485-3p	LINC01128	ENSG00000228794
hsa-miR-497-5p	LINC01128	ENSG00000228794
hsa-miR-5000-3p	LINC01128	ENSG00000228794
hsa-miR-519a-3p	LINC01128	ENSG00000228794
hsa-miR-519b-3p	LINC01128	ENSG00000228794
hsa-miR-519c-3p	LINC01128	ENSG00000228794
hsa-miR-520a-5p	LINC01128	ENSG00000228794
hsa-miR-525-5p	LINC01128	ENSG00000228794
hsa-miR-539-3p	LINC01128	ENSG00000228794
hsa-miR-545-3p	LINC01128	ENSG00000228794
hsa-miR-5590-3p	LINC01128	ENSG00000228794
hsa-miR-561-5p	LINC01128	ENSG00000228794
hsa-miR-589-5p	LINC01128	ENSG00000228794
hsa-miR-599	LINC01128	ENSG00000228794
hsa-miR-663a	LINC01128	ENSG00000228794
hsa-miR-670-5p	LINC01128	ENSG00000228794
hsa-miR-6763-5p	LINC01128	ENSG00000228794
hsa-miR-6787-5p	LINC01128	ENSG00000228794
hsa-miR-6838-5p	LINC01128	ENSG00000228794
hsa-miR-7151-5p	LINC01128	ENSG00000228794
hsa-miR-744-5p	LINC01128	ENSG00000228794
hsa-miR-761	LINC01128	ENSG00000228794
hsa-miR-766-5p	LINC01128	ENSG00000228794
hsa-miR-802	LINC01128	ENSG00000228794
hsa-miR-92a-3p	LINC01128	ENSG00000228794
hsa-miR-92b-3p	LINC01128	ENSG00000228794
hsa-miR-95-3p	LINC01128	ENSG00000228794
hsa-miR-1269a	PURPL	ENSG00000250337
hsa-miR-1269b	PURPL	ENSG00000250337
hsa-miR-1277-5p	PURPL	ENSG00000250337
hsa-miR-135a-5p	PURPL	ENSG00000250337
hsa-miR-135b-5p	PURPL	ENSG00000250337
hsa-miR-19a-3p	PURPL	ENSG00000250337
hsa-miR-19b-3p	PURPL	ENSG00000250337
hsa-miR-2355-3p	PURPL	ENSG00000250337
hsa-miR-25-3p	PURPL	ENSG00000250337
hsa-miR-32-5p	PURPL	ENSG00000250337
hsa-miR-330-3p	PURPL	ENSG00000250337
hsa-miR-338-3p	PURPL	ENSG00000250337
hsa-miR-363-3p	PURPL	ENSG00000250337
hsa-miR-367-3p	PURPL	ENSG00000250337
hsa-miR-374b-3p	PURPL	ENSG00000250337
hsa-miR-450b-5p	PURPL	ENSG00000250337
hsa-miR-495-3p	PURPL	ENSG00000250337
hsa-miR-513a-5p	PURPL	ENSG00000250337
hsa-miR-515-5p	PURPL	ENSG00000250337
hsa-miR-519e-5p	PURPL	ENSG00000250337
hsa-miR-532-5p	PURPL	ENSG00000250337
hsa-miR-5688	PURPL	ENSG00000250337
hsa-miR-671-5p	PURPL	ENSG00000250337
hsa-miR-92a-3p	PURPL	ENSG00000250337
hsa-miR-92b-3p	PURPL	ENSG00000250337
hsa-miR-642b-3p	GTPBP2	ENSG00000172432
hsa-miR-650	GTPBP2	ENSG00000172432
hsa-miR-655-3p	GTPBP2	ENSG00000172432
hsa-miR-6799-3p	GTPBP2	ENSG00000172432
hsa-miR-6838-5p	GTPBP2	ENSG00000172432
hsa-miR-6893-3p	GTPBP2	ENSG00000172432
hsa-miR-873-5p	GTPBP2	ENSG00000172432
hsa-miR-1251-5p	GTPBP2	ENSG00000172432
hsa-miR-3064-5p	GTPBP2	ENSG00000172432
hsa-miR-3194-3p	GTPBP2	ENSG00000172432
hsa-miR-934	PURPL	ENSG00000250337
hsa-miR-944	PURPL	ENSG00000250337
hsa-miR-1252-5p	LINC01588	ENSG00000214900
hsa-miR-1276	LINC01588	ENSG00000214900
hsa-miR-140-5p	LINC01588	ENSG00000214900
hsa-miR-143-3p	LINC01588	ENSG00000214900
hsa-miR-150-5p	LINC01588	ENSG00000214900
hsa-miR-185-5p	LINC01588	ENSG00000214900
hsa-miR-193a-5p	LINC01588	ENSG00000214900
hsa-miR-199a-5p	LINC01588	ENSG00000214900
hsa-miR-199b-5p	LINC01588	ENSG00000214900
hsa-miR-2278	LINC01588	ENSG00000214900
hsa-miR-3140-3p	LINC01588	ENSG00000214900
hsa-miR-3144-3p	LINC01588	ENSG00000214900
hsa-miR-3174	LINC01588	ENSG00000214900
hsa-miR-370-5p	LINC01588	ENSG00000214900
hsa-miR-376c-3p	LINC01588	ENSG00000214900
hsa-miR-380-3p	LINC01588	ENSG00000214900
hsa-miR-3909	LINC01588	ENSG00000214900
hsa-miR-3924	LINC01588	ENSG00000214900
hsa-miR-4306	LINC01588	ENSG00000214900
hsa-miR-4644	LINC01588	ENSG00000214900
hsa-miR-4662a-5p	LINC01588	ENSG00000214900
hsa-miR-4677-3p	LINC01588	ENSG00000214900
hsa-miR-4761-5p	LINC01588	ENSG00000214900
hsa-miR-4770	LINC01588	ENSG00000214900
hsa-miR-485-5p	LINC01588	ENSG00000214900
hsa-miR-496	LINC01588	ENSG00000214900
hsa-miR-503-5p	LINC01588	ENSG00000214900
hsa-miR-505-3p	LINC01588	ENSG00000214900
hsa-miR-5579-3p	LINC01588	ENSG00000214900
hsa-miR-580-3p	LINC01588	ENSG00000214900
hsa-miR-599	LINC01588	ENSG00000214900
hsa-miR-6088	LINC01588	ENSG00000214900
hsa-miR-624-3p	LINC01588	ENSG00000214900
hsa-miR-6852-3p	LINC01588	ENSG00000214900
hsa-miR-6884-5p	LINC01588	ENSG00000214900
hsa-miR-760	LINC01588	ENSG00000214900
hsa-miR-888-5p	LINC01588	ENSG00000214900
hsa-miR-9-5p	LINC01588	ENSG00000214900
hsa-miR-103a-3p	LINC00662	ENSG00000261824
hsa-miR-107	LINC00662	ENSG00000261824
hsa-miR-1251-5p	LINC00662	ENSG00000261824
hsa-miR-1252-5p	LINC00662	ENSG00000261824
hsa-miR-132-5p	LINC00662	ENSG00000261824
hsa-miR-1323	LINC00662	ENSG00000261824
hsa-miR-143-3p	LINC00662	ENSG00000261824
hsa-miR-144-3p	LINC00662	ENSG00000261824
hsa-miR-145-5p	LINC00662	ENSG00000261824
hsa-miR-15a-5p	LINC00662	ENSG00000261824
hsa-miR-15b-5p	LINC00662	ENSG00000261824
hsa-miR-16-5p	LINC00662	ENSG00000261824
hsa-miR-186-5p	LINC00662	ENSG00000261824
hsa-miR-190a-5p	LINC00662	ENSG00000261824
hsa-miR-195-5p	LINC00662	ENSG00000261824
hsa-miR-199a-5p	LINC00662	ENSG00000261824
hsa-miR-199b-5p	LINC00662	ENSG00000261824
hsa-miR-24-3p	LINC00662	ENSG00000261824
hsa-miR-2682-5p	LINC00662	ENSG00000261824
hsa-miR-296-3p	LINC00662	ENSG00000261824
hsa-miR-3140-3p	LINC00662	ENSG00000261824
hsa-miR-3145-3p	LINC00662	ENSG00000261824
hsa-miR-3163	LINC00662	ENSG00000261824
hsa-miR-3173-5p	LINC00662	ENSG00000261824
hsa-miR-3194-5p	LINC00662	ENSG00000261824
hsa-miR-330-3p	LINC00662	ENSG00000261824
hsa-miR-340-5p	LINC00662	ENSG00000261824
hsa-miR-34a-5p	LINC00662	ENSG00000261824
hsa-miR-34b-5p	LINC00662	ENSG00000261824
hsa-miR-34c-5p	LINC00662	ENSG00000261824
hsa-miR-3605-5p	LINC00662	ENSG00000261824
hsa-miR-3612	LINC00662	ENSG00000261824
hsa-miR-3622a-5p	LINC00662	ENSG00000261824
hsa-miR-3622b-5p	LINC00662	ENSG00000261824
hsa-miR-370-3p	LINC00662	ENSG00000261824
hsa-miR-374c-5p	LINC00662	ENSG00000261824
hsa-miR-384	LINC00662	ENSG00000261824
hsa-miR-3940-3p	LINC00662	ENSG00000261824
hsa-miR-424-5p	LINC00662	ENSG00000261824
hsa-miR-425-5p	LINC00662	ENSG00000261824
hsa-miR-432-5p	LINC00662	ENSG00000261824
hsa-miR-4436a	LINC00662	ENSG00000261824
hsa-miR-449a	LINC00662	ENSG00000261824
hsa-miR-449b-5p	LINC00662	ENSG00000261824
hsa-miR-449c-5p	LINC00662	ENSG00000261824
hsa-miR-4524a-5p	LINC00662	ENSG00000261824
hsa-miR-4524b-5p	LINC00662	ENSG00000261824
hsa-miR-4640-5p	LINC00662	ENSG00000261824
hsa-miR-4726-5p	LINC00662	ENSG00000261824
hsa-miR-4770	LINC00662	ENSG00000261824
hsa-miR-494-3p	LINC00662	ENSG00000261824
hsa-miR-495-3p	LINC00662	ENSG00000261824
hsa-miR-497-5p	LINC00662	ENSG00000261824
hsa-miR-5000-3p	LINC00662	ENSG00000261824
hsa-miR-503-5p	LINC00662	ENSG00000261824
hsa-miR-510-5p	LINC00662	ENSG00000261824
hsa-miR-518d-5p	LINC00662	ENSG00000261824
hsa-miR-518e-5p	LINC00662	ENSG00000261824
hsa-miR-518f-5p	LINC00662	ENSG00000261824
hsa-miR-5195-3p	LINC00662	ENSG00000261824
hsa-miR-519a-5p	LINC00662	ENSG00000261824
hsa-miR-519b-5p	LINC00662	ENSG00000261824
hsa-miR-519c-5p	LINC00662	ENSG00000261824
hsa-miR-520c-5p	LINC00662	ENSG00000261824
hsa-miR-520d-5p	LINC00662	ENSG00000261824
hsa-miR-522-5p	LINC00662	ENSG00000261824
hsa-miR-523-5p	LINC00662	ENSG00000261824
hsa-miR-524-5p	LINC00662	ENSG00000261824
hsa-miR-532-3p	LINC00662	ENSG00000261824
hsa-miR-545-5p	LINC00662	ENSG00000261824
hsa-miR-548o-3p	LINC00662	ENSG00000261824
hsa-miR-5586-5p	LINC00662	ENSG00000261824
hsa-miR-5688	LINC00662	ENSG00000261824
hsa-miR-6088	LINC00662	ENSG00000261824
hsa-miR-624-5p	LINC00662	ENSG00000261824
hsa-miR-642a-3p	LINC00662	ENSG00000261824
hsa-miR-642b-3p	LINC00662	ENSG00000261824
hsa-miR-650	LINC00662	ENSG00000261824
hsa-miR-655-3p	LINC00662	ENSG00000261824
hsa-miR-6799-3p	LINC00662	ENSG00000261824
hsa-miR-6838-5p	LINC00662	ENSG00000261824
hsa-miR-6893-3p	LINC00662	ENSG00000261824
hsa-miR-873-5p	LINC00662	ENSG00000261824
hsa-miR-1251-5p	LINC01146	ENSG00000258867
hsa-miR-3064-5p	LINC01146	ENSG00000258867
hsa-miR-3194-3p	LINC01146	ENSG00000258867
hsa-miR-3612	LINC01146	ENSG00000258867
hsa-miR-3617-5p	LINC01146	ENSG00000258867
hsa-miR-3622b-5p	LINC01146	ENSG00000258867
hsa-miR-4731-5p	LINC01146	ENSG00000258867
hsa-miR-4761-5p	LINC01146	ENSG00000258867
hsa-miR-514a-3p	LINC01146	ENSG00000258867
hsa-miR-514b-3p	LINC01146	ENSG00000258867
hsa-miR-579-3p	LINC01146	ENSG00000258867
hsa-miR-641	LINC01146	ENSG00000258867
hsa-miR-650	LINC01146	ENSG00000258867
hsa-miR-6504-5p	LINC01146	ENSG00000258867
hsa-miR-664b-3p	LINC01146	ENSG00000258867
hsa-miR-1251-5p	LINC01146	ENSG00000258867
hsa-miR-3064-5p	LINC01146	ENSG00000258867
hsa-miR-3194-3p	LINC01146	ENSG00000258867
hsa-miR-3612	LINC01146	ENSG00000258867
hsa-miR-3617-5p	LINC01146	ENSG00000258867
hsa-miR-3622b-5p	LINC01146	ENSG00000258867
hsa-miR-4731-5p	LINC01146	ENSG00000258867
hsa-miR-4761-5p	LINC01146	ENSG00000258867
hsa-miR-514a-3p	LINC01146	ENSG00000258867
hsa-miR-514b-3p	LINC01146	ENSG00000258867
hsa-miR-579-3p	LINC01146	ENSG00000258867
hsa-miR-641	LINC01146	ENSG00000258867
hsa-miR-650	LINC01146	ENSG00000258867
hsa-miR-6504-5p	LINC01146	ENSG00000258867
hsa-miR-664b-3p	LINC01146	ENSG00000258867
hsa-miR-1-3p	CCDC18-AS1	ENSG00000223745
hsa-miR-106a-5p	CCDC18-AS1	ENSG00000223745
hsa-miR-106b-5p	CCDC18-AS1	ENSG00000223745
hsa-miR-124-3p	CCDC18-AS1	ENSG00000223745
hsa-miR-128-3p	CCDC18-AS1	ENSG00000223745
hsa-miR-1287-5p	CCDC18-AS1	ENSG00000223745
hsa-miR-1306-5p	CCDC18-AS1	ENSG00000223745
hsa-miR-130a-3p	CCDC18-AS1	ENSG00000223745
hsa-miR-130b-3p	CCDC18-AS1	ENSG00000223745
hsa-miR-141-3p	CCDC18-AS1	ENSG00000223745
hsa-miR-17-5p	CCDC18-AS1	ENSG00000223745
hsa-miR-186-5p	CCDC18-AS1	ENSG00000223745
hsa-miR-200a-3p	CCDC18-AS1	ENSG00000223745
hsa-miR-206	CCDC18-AS1	ENSG00000223745
hsa-miR-20a-5p	CCDC18-AS1	ENSG00000223745
hsa-miR-20b-5p	CCDC18-AS1	ENSG00000223745
hsa-miR-216a-3p	CCDC18-AS1	ENSG00000223745
hsa-miR-2355-5p	CCDC18-AS1	ENSG00000223745
hsa-miR-27a-3p	CCDC18-AS1	ENSG00000223745
hsa-miR-27b-3p	CCDC18-AS1	ENSG00000223745
hsa-miR-299-3p	CCDC18-AS1	ENSG00000223745
hsa-miR-301a-3p	CCDC18-AS1	ENSG00000223745
hsa-miR-301b-3p	CCDC18-AS1	ENSG00000223745
hsa-miR-302a-3p	CCDC18-AS1	ENSG00000223745
hsa-miR-302b-3p	CCDC18-AS1	ENSG00000223745
hsa-miR-302c-3p	CCDC18-AS1	ENSG00000223745
hsa-miR-302d-3p	CCDC18-AS1	ENSG00000223745
hsa-miR-302e	CCDC18-AS1	ENSG00000223745
hsa-miR-329-3p	CCDC18-AS1	ENSG00000223745
hsa-miR-3613-5p	CCDC18-AS1	ENSG00000223745
hsa-miR-362-3p	CCDC18-AS1	ENSG00000223745
hsa-miR-3666	CCDC18-AS1	ENSG00000223745
hsa-miR-3681-3p	CCDC18-AS1	ENSG00000223745
hsa-miR-371a-5p	CCDC18-AS1	ENSG00000223745
hsa-miR-372-3p	CCDC18-AS1	ENSG00000223745
hsa-miR-373-3p	CCDC18-AS1	ENSG00000223745
hsa-miR-4295	CCDC18-AS1	ENSG00000223745
hsa-miR-431-5p	CCDC18-AS1	ENSG00000223745
hsa-miR-452-5p	CCDC18-AS1	ENSG00000223745
hsa-miR-454-3p	CCDC18-AS1	ENSG00000223745
hsa-miR-4676-3p	CCDC18-AS1	ENSG00000223745
hsa-miR-485-5p	CCDC18-AS1	ENSG00000223745
hsa-miR-490-3p	CCDC18-AS1	ENSG00000223745
hsa-miR-491-5p	CCDC18-AS1	ENSG00000223745
hsa-miR-493-5p	CCDC18-AS1	ENSG00000223745
hsa-miR-495-3p	CCDC18-AS1	ENSG00000223745
hsa-miR-506-3p	CCDC18-AS1	ENSG00000223745
hsa-miR-512-3p	CCDC18-AS1	ENSG00000223745
hsa-miR-519d-3p	CCDC18-AS1	ENSG00000223745
hsa-miR-520a-3p	CCDC18-AS1	ENSG00000223745
hsa-miR-520c-3p	CCDC18-AS1	ENSG00000223745
hsa-miR-520d-3p	CCDC18-AS1	ENSG00000223745
hsa-miR-520g-3p	CCDC18-AS1	ENSG00000223745
hsa-miR-520h	CCDC18-AS1	ENSG00000223745
hsa-miR-526b-3p	CCDC18-AS1	ENSG00000223745
hsa-miR-532-3p	CCDC18-AS1	ENSG00000223745
hsa-miR-552-3p	CCDC18-AS1	ENSG00000223745
hsa-miR-5688	CCDC18-AS1	ENSG00000223745
hsa-miR-5691	CCDC18-AS1	ENSG00000223745
hsa-miR-580-3p	CCDC18-AS1	ENSG00000223745
hsa-miR-605-3p	CCDC18-AS1	ENSG00000223745
hsa-miR-613	CCDC18-AS1	ENSG00000223745
hsa-miR-616-3p	CCDC18-AS1	ENSG00000223745
hsa-miR-624-3p	CCDC18-AS1	ENSG00000223745
hsa-miR-654-3p	CCDC18-AS1	ENSG00000223745
hsa-miR-6805-3p	CCDC18-AS1	ENSG00000223745
hsa-miR-6835-3p	CCDC18-AS1	ENSG00000223745
hsa-miR-6884-5p	CCDC18-AS1	ENSG00000223745
hsa-miR-892c-3p	CCDC18-AS1	ENSG00000223745
hsa-miR-93-5p	CCDC18-AS1	ENSG00000223745
hsa-miR-541-3p	LINC02532	ENSG00000235142
hsa-miR-654-5p	LINC02532	ENSG00000235142
hsa-miR-2355-3p	LINC00540	ENSG00000276476
hsa-miR-676-3p	LINC00540	ENSG00000276476
hsa-miR-1251-5p	LINC01146	ENSG00000258867
hsa-miR-3064-5p	LINC01146	ENSG00000258867
hsa-miR-3194-3p	LINC01146	ENSG00000258867
hsa-miR-3612	LINC01146	ENSG00000258867
hsa-miR-3617-5p	LINC01146	ENSG00000258867
hsa-miR-3622b-5p	LINC01146	ENSG00000258867
hsa-miR-4731-5p	LINC01146	ENSG00000258867
hsa-miR-4761-5p	LINC01146	ENSG00000258867
hsa-miR-514a-3p	LINC01146	ENSG00000258867
hsa-miR-514b-3p	LINC01146	ENSG00000258867
hsa-miR-579-3p	LINC01146	ENSG00000258867
hsa-miR-641	LINC01146	ENSG00000258867
hsa-miR-650	LINC01146	ENSG00000258867
hsa-miR-6504-5p	LINC01146	ENSG00000258867
hsa-miR-664b-3p	LINC01146	ENSG00000258867
hsa-miR-25-3p	HNF1A-AS1	ENSG00000241388
hsa-miR-32-5p	HNF1A-AS1	ENSG00000241388
hsa-miR-363-3p	HNF1A-AS1	ENSG00000241388
hsa-miR-367-3p	HNF1A-AS1	ENSG00000241388
hsa-miR-6512-3p	HNF1A-AS1	ENSG00000241388
hsa-miR-6720-5p	HNF1A-AS1	ENSG00000241388
hsa-miR-92a-3p	HNF1A-AS1	ENSG00000241388
hsa-miR-92b-3p	HNF1A-AS1	ENSG00000241388
hsa-miR-103a-3p	H19	ENSG00000130600
hsa-miR-106a-5p	H19	ENSG00000130600
hsa-miR-106b-5p	H19	ENSG00000130600
hsa-miR-107	H19	ENSG00000130600
hsa-miR-1251-5p	H19	ENSG00000130600
hsa-miR-1294	H19	ENSG00000130600
hsa-miR-1306-5p	H19	ENSG00000130600
hsa-miR-130a-3p	H19	ENSG00000130600
hsa-miR-130b-3p	H19	ENSG00000130600
hsa-miR-132-5p	H19	ENSG00000130600
hsa-miR-1321	H19	ENSG00000130600
hsa-miR-138-5p	H19	ENSG00000130600
hsa-miR-140-5p	H19	ENSG00000130600
hsa-miR-148a-3p	H19	ENSG00000130600
hsa-miR-148b-3p	H19	ENSG00000130600
hsa-miR-149-5p	H19	ENSG00000130600
hsa-miR-152-3p	H19	ENSG00000130600
hsa-miR-17-5p	H19	ENSG00000130600
hsa-miR-18a-5p	H19	ENSG00000130600
hsa-miR-18b-5p	H19	ENSG00000130600
hsa-miR-1913	H19	ENSG00000130600
hsa-miR-193a-3p	H19	ENSG00000130600
hsa-miR-193b-3p	H19	ENSG00000130600
hsa-miR-194-5p	H19	ENSG00000130600
hsa-miR-196a-5p	H19	ENSG00000130600
hsa-miR-196b-5p	H19	ENSG00000130600
hsa-miR-19a-3p	H19	ENSG00000130600
hsa-miR-19b-3p	H19	ENSG00000130600
hsa-miR-20a-5p	H19	ENSG00000130600
hsa-miR-20b-5p	H19	ENSG00000130600
hsa-miR-212-5p	H19	ENSG00000130600
hsa-miR-214-5p	H19	ENSG00000130600
hsa-miR-216b-5p	H19	ENSG00000130600
hsa-miR-22-3p	H19	ENSG00000130600
hsa-miR-2355-5p	H19	ENSG00000130600
hsa-miR-28-5p	H19	ENSG00000130600
hsa-miR-296-5p	H19	ENSG00000130600
hsa-miR-29a-3p	H19	ENSG00000130600
hsa-miR-29b-3p	H19	ENSG00000130600
hsa-miR-29c-3p	H19	ENSG00000130600
hsa-miR-301a-3p	H19	ENSG00000130600
hsa-miR-301b-3p	H19	ENSG00000130600
hsa-miR-3064-5p	H19	ENSG00000130600
hsa-miR-3139	H19	ENSG00000130600
hsa-miR-3150a-3p	H19	ENSG00000130600
hsa-miR-3173-5p	H19	ENSG00000130600
hsa-miR-3184-5p	H19	ENSG00000130600
hsa-miR-3187-3p	H19	ENSG00000130600
hsa-miR-3194-5p	H19	ENSG00000130600
hsa-miR-324-3p	H19	ENSG00000130600
hsa-miR-326	H19	ENSG00000130600
hsa-miR-330-5p	H19	ENSG00000130600
hsa-miR-331-3p	H19	ENSG00000130600
hsa-miR-339-5p	H19	ENSG00000130600
hsa-miR-342-3p	H19	ENSG00000130600
hsa-miR-346	H19	ENSG00000130600
hsa-miR-3605-3p	H19	ENSG00000130600
hsa-miR-361-3p	H19	ENSG00000130600
hsa-miR-3666	H19	ENSG00000130600
hsa-miR-370-3p	H19	ENSG00000130600
hsa-miR-3940-3p	H19	ENSG00000130600
hsa-miR-423-5p	H19	ENSG00000130600
hsa-miR-4295	H19	ENSG00000130600
hsa-miR-454-3p	H19	ENSG00000130600
hsa-miR-4640-3p	H19	ENSG00000130600
hsa-miR-4701-5p	H19	ENSG00000130600
hsa-miR-4731-5p	H19	ENSG00000130600
hsa-miR-4735-3p	H19	ENSG00000130600
hsa-miR-4739	H19	ENSG00000130600
hsa-miR-4756-5p	H19	ENSG00000130600
hsa-miR-4761-3p	H19	ENSG00000130600
hsa-miR-4761-5p	H19	ENSG00000130600
hsa-miR-483-3p	H19	ENSG00000130600
hsa-miR-491-5p	H19	ENSG00000130600
hsa-miR-516b-5p	H19	ENSG00000130600
hsa-miR-519a-3p	H19	ENSG00000130600
hsa-miR-519b-3p	H19	ENSG00000130600
hsa-miR-519c-3p	H19	ENSG00000130600
hsa-miR-519d-3p	H19	ENSG00000130600
hsa-miR-520a-5p	H19	ENSG00000130600
hsa-miR-525-5p	H19	ENSG00000130600
hsa-miR-526b-3p	H19	ENSG00000130600
hsa-miR-532-3p	H19	ENSG00000130600
hsa-miR-541-3p	H19	ENSG00000130600
hsa-miR-585-3p	H19	ENSG00000130600
hsa-miR-588	H19	ENSG00000130600
hsa-miR-599	H19	ENSG00000130600
hsa-miR-615-3p	H19	ENSG00000130600
hsa-miR-625-5p	H19	ENSG00000130600
hsa-miR-6504-5p	H19	ENSG00000130600
hsa-miR-6509-3p	H19	ENSG00000130600
hsa-miR-6512-3p	H19	ENSG00000130600
hsa-miR-654-5p	H19	ENSG00000130600
hsa-miR-671-5p	H19	ENSG00000130600
hsa-miR-6720-5p	H19	ENSG00000130600
hsa-miR-6763-5p	H19	ENSG00000130600
hsa-miR-6799-3p	H19	ENSG00000130600
hsa-miR-6893-3p	H19	ENSG00000130600
hsa-miR-708-5p	H19	ENSG00000130600
hsa-miR-760	H19	ENSG00000130600
hsa-miR-766-5p	H19	ENSG00000130600
hsa-miR-769-5p	H19	ENSG00000130600
hsa-miR-892c-5p	H19	ENSG00000130600
hsa-miR-93-5p	H19	ENSG00000130600
hsa-miR-941	H19	ENSG00000130600
hsa-miR-1252-5p	LINC01588	ENSG00000214900
hsa-miR-1276	LINC01588	ENSG00000214900
hsa-miR-140-5p	LINC01588	ENSG00000214900
hsa-miR-143-3p	LINC01588	ENSG00000214900
hsa-miR-150-5p	LINC01588	ENSG00000214900
hsa-miR-185-5p	LINC01588	ENSG00000214900
hsa-miR-193a-5p	LINC01588	ENSG00000214900
hsa-miR-199a-5p	LINC01588	ENSG00000214900
hsa-miR-199b-5p	LINC01588	ENSG00000214900
hsa-miR-2278	LINC01588	ENSG00000214900
hsa-miR-3140-3p	LINC01588	ENSG00000214900
hsa-miR-3144-3p	LINC01588	ENSG00000214900
hsa-miR-3174	LINC01588	ENSG00000214900
hsa-miR-370-5p	LINC01588	ENSG00000214900
hsa-miR-376c-3p	LINC01588	ENSG00000214900
hsa-miR-380-3p	LINC01588	ENSG00000214900
hsa-miR-3909	LINC01588	ENSG00000214900
hsa-miR-3924	LINC01588	ENSG00000214900
hsa-miR-4306	LINC01588	ENSG00000214900
hsa-miR-4644	LINC01588	ENSG00000214900
hsa-miR-4662a-5p	LINC01588	ENSG00000214900
hsa-miR-4677-3p	LINC01588	ENSG00000214900
hsa-miR-4761-5p	LINC01588	ENSG00000214900
hsa-miR-4770	LINC01588	ENSG00000214900
hsa-miR-485-5p	LINC01588	ENSG00000214900
hsa-miR-496	LINC01588	ENSG00000214900
hsa-miR-503-5p	LINC01588	ENSG00000214900
hsa-miR-505-3p	LINC01588	ENSG00000214900
hsa-miR-5579-3p	LINC01588	ENSG00000214900
hsa-miR-580-3p	LINC01588	ENSG00000214900
hsa-miR-599	LINC01588	ENSG00000214900
hsa-miR-6088	LINC01588	ENSG00000214900
hsa-miR-624-3p	LINC01588	ENSG00000214900
hsa-miR-6852-3p	LINC01588	ENSG00000214900
hsa-miR-6884-5p	LINC01588	ENSG00000214900
hsa-miR-760	LINC01588	ENSG00000214900
hsa-miR-888-5p	LINC01588	ENSG00000214900
hsa-miR-9-5p	LINC01588	ENSG00000214900
hsa-miR-1271-5p	TP53TG1	ENSG00000182165
hsa-miR-129-1-3p	TP53TG1	ENSG00000182165
hsa-miR-129-2-3p	TP53TG1	ENSG00000182165
hsa-miR-1343-3p	TP53TG1	ENSG00000182165
hsa-miR-216a-5p	TP53TG1	ENSG00000182165
hsa-miR-219a-2-3p	TP53TG1	ENSG00000182165
hsa-miR-2355-5p	TP53TG1	ENSG00000182165
hsa-miR-296-3p	TP53TG1	ENSG00000182165
hsa-miR-3150a-3p	TP53TG1	ENSG00000182165
hsa-miR-3173-5p	TP53TG1	ENSG00000182165
hsa-miR-3194-5p	TP53TG1	ENSG00000182165
hsa-miR-330-3p	TP53TG1	ENSG00000182165
hsa-miR-338-3p	TP53TG1	ENSG00000182165
hsa-miR-33a-5p	TP53TG1	ENSG00000182165
hsa-miR-33b-5p	TP53TG1	ENSG00000182165
hsa-miR-520d-5p	TP53TG1	ENSG00000182165
hsa-miR-524-5p	TP53TG1	ENSG00000182165
hsa-miR-579-3p	TP53TG1	ENSG00000182165
hsa-miR-664b-3p	TP53TG1	ENSG00000182165
hsa-miR-6763-5p	TP53TG1	ENSG00000182165
hsa-miR-6783-3p	TP53TG1	ENSG00000182165
hsa-miR-6799-3p	TP53TG1	ENSG00000182165
hsa-miR-6835-3p	TP53TG1	ENSG00000182165
hsa-miR-941	TP53TG1	ENSG00000182165
hsa-miR-96-5p	TP53TG1	ENSG00000182165
hsa-let-7a-5p	LINC00894	ENSG00000235703
hsa-let-7b-5p	LINC00894	ENSG00000235703
hsa-let-7c-5p	LINC00894	ENSG00000235703
hsa-let-7d-5p	LINC00894	ENSG00000235703
hsa-let-7e-5p	LINC00894	ENSG00000235703
hsa-let-7f-5p	LINC00894	ENSG00000235703
hsa-let-7g-5p	LINC00894	ENSG00000235703
hsa-let-7i-5p	LINC00894	ENSG00000235703
hsa-miR-105-5p	LINC00894	ENSG00000235703
hsa-miR-1180-5p	LINC00894	ENSG00000235703
hsa-miR-1197	LINC00894	ENSG00000235703
hsa-miR-1249-3p	LINC00894	ENSG00000235703
hsa-miR-1252-5p	LINC00894	ENSG00000235703
hsa-miR-1277-5p	LINC00894	ENSG00000235703
hsa-miR-1286	LINC00894	ENSG00000235703
hsa-miR-1301-3p	LINC00894	ENSG00000235703
hsa-miR-1306-5p	LINC00894	ENSG00000235703
hsa-miR-140-3p	LINC00894	ENSG00000235703
hsa-miR-140-5p	LINC00894	ENSG00000235703
hsa-miR-151a-5p	LINC00894	ENSG00000235703
hsa-miR-151b	LINC00894	ENSG00000235703
hsa-miR-15a-5p	LINC00894	ENSG00000235703
hsa-miR-15b-5p	LINC00894	ENSG00000235703
hsa-miR-16-5p	LINC00894	ENSG00000235703
hsa-miR-1913	LINC00894	ENSG00000235703
hsa-miR-193a-3p	LINC00894	ENSG00000235703
hsa-miR-193b-3p	LINC00894	ENSG00000235703
hsa-miR-195-5p	LINC00894	ENSG00000235703
hsa-miR-200b-3p	LINC00894	ENSG00000235703
hsa-miR-200c-3p	LINC00894	ENSG00000235703
hsa-miR-205-5p	LINC00894	ENSG00000235703
hsa-miR-214-3p	LINC00894	ENSG00000235703
hsa-miR-214-5p	LINC00894	ENSG00000235703
hsa-miR-2277-5p	LINC00894	ENSG00000235703
hsa-miR-2278	LINC00894	ENSG00000235703
hsa-miR-2355-3p	LINC00894	ENSG00000235703
hsa-miR-2355-5p	LINC00894	ENSG00000235703
hsa-miR-24-3p	LINC00894	ENSG00000235703
hsa-miR-2681-3p	LINC00894	ENSG00000235703
hsa-miR-299-5p	LINC00894	ENSG00000235703
hsa-miR-3173-5p	LINC00894	ENSG00000235703
hsa-miR-3194-5p	LINC00894	ENSG00000235703
hsa-miR-323b-3p	LINC00894	ENSG00000235703
hsa-miR-324-3p	LINC00894	ENSG00000235703
hsa-miR-326	LINC00894	ENSG00000235703
hsa-miR-329-3p	LINC00894	ENSG00000235703
hsa-miR-330-5p	LINC00894	ENSG00000235703
hsa-miR-331-3p	LINC00894	ENSG00000235703
hsa-miR-338-3p	LINC00894	ENSG00000235703
hsa-miR-342-3p	LINC00894	ENSG00000235703
hsa-miR-3612	LINC00894	ENSG00000235703
hsa-miR-3619-5p	LINC00894	ENSG00000235703
hsa-miR-362-3p	LINC00894	ENSG00000235703
hsa-miR-365a-3p	LINC00894	ENSG00000235703
hsa-miR-365b-3p	LINC00894	ENSG00000235703
hsa-miR-383-5p	LINC00894	ENSG00000235703
hsa-miR-424-5p	LINC00894	ENSG00000235703
hsa-miR-425-5p	LINC00894	ENSG00000235703
hsa-miR-429	LINC00894	ENSG00000235703
hsa-miR-4436a	LINC00894	ENSG00000235703
hsa-miR-4458	LINC00894	ENSG00000235703
hsa-miR-4500	LINC00894	ENSG00000235703
hsa-miR-4664-3p	LINC00894	ENSG00000235703
hsa-miR-4701-5p	LINC00894	ENSG00000235703
hsa-miR-495-3p	LINC00894	ENSG00000235703
hsa-miR-497-5p	LINC00894	ENSG00000235703
hsa-miR-5000-3p	LINC00894	ENSG00000235703
hsa-miR-500a-3p	LINC00894	ENSG00000235703
hsa-miR-5047	LINC00894	ENSG00000235703
hsa-miR-516a-5p	LINC00894	ENSG00000235703
hsa-miR-520a-5p	LINC00894	ENSG00000235703
hsa-miR-520d-5p	LINC00894	ENSG00000235703
hsa-miR-524-5p	LINC00894	ENSG00000235703
hsa-miR-525-5p	LINC00894	ENSG00000235703
hsa-miR-532-3p	LINC00894	ENSG00000235703
hsa-miR-545-3p	LINC00894	ENSG00000235703
hsa-miR-5688	LINC00894	ENSG00000235703
hsa-miR-574-5p	LINC00894	ENSG00000235703
hsa-miR-588	LINC00894	ENSG00000235703
hsa-miR-625-5p	LINC00894	ENSG00000235703
hsa-miR-628-5p	LINC00894	ENSG00000235703
hsa-miR-642a-5p	LINC00894	ENSG00000235703
hsa-miR-650	LINC00894	ENSG00000235703
hsa-miR-660-5p	LINC00894	ENSG00000235703
hsa-miR-670-3p	LINC00894	ENSG00000235703
hsa-miR-671-3p	LINC00894	ENSG00000235703
hsa-miR-6746-3p	LINC00894	ENSG00000235703
hsa-miR-6799-3p	LINC00894	ENSG00000235703
hsa-miR-6838-5p	LINC00894	ENSG00000235703
hsa-miR-7-5p	LINC00894	ENSG00000235703
hsa-miR-7114-3p	LINC00894	ENSG00000235703
hsa-miR-761	LINC00894	ENSG00000235703
hsa-miR-766-5p	LINC00894	ENSG00000235703
hsa-miR-7853-5p	LINC00894	ENSG00000235703
hsa-miR-873-5p	LINC00894	ENSG00000235703
hsa-miR-874-3p	LINC00894	ENSG00000235703
hsa-miR-98-5p	LINC00894	ENSG00000235703
hsa-let-7a-5p	LINC00963	ENSG00000204054
hsa-let-7b-5p	LINC00963	ENSG00000204054
hsa-let-7c-5p	LINC00963	ENSG00000204054
hsa-let-7d-5p	LINC00963	ENSG00000204054
hsa-let-7e-5p	LINC00963	ENSG00000204054
hsa-let-7f-5p	LINC00963	ENSG00000204054
hsa-let-7g-5p	LINC00963	ENSG00000204054
hsa-let-7i-5p	LINC00963	ENSG00000204054
hsa-miR-10a-5p	LINC00963	ENSG00000204054
hsa-miR-10b-5p	LINC00963	ENSG00000204054
hsa-miR-1193	LINC00963	ENSG00000204054
hsa-miR-1197	LINC00963	ENSG00000204054
hsa-miR-1224-5p	LINC00963	ENSG00000204054
hsa-miR-124-3p	LINC00963	ENSG00000204054
hsa-miR-1245b-5p	LINC00963	ENSG00000204054
hsa-miR-1247-5p	LINC00963	ENSG00000204054
hsa-miR-1252-5p	LINC00963	ENSG00000204054
hsa-miR-1266-3p	LINC00963	ENSG00000204054
hsa-miR-130a-3p	LINC00963	ENSG00000204054
hsa-miR-130b-3p	LINC00963	ENSG00000204054
hsa-miR-1321	LINC00963	ENSG00000204054
hsa-miR-1343-3p	LINC00963	ENSG00000204054
hsa-miR-136-5p	LINC00963	ENSG00000204054
hsa-miR-140-3p	LINC00963	ENSG00000204054
hsa-miR-143-3p	LINC00963	ENSG00000204054
hsa-miR-144-3p	LINC00963	ENSG00000204054
hsa-miR-144-5p	LINC00963	ENSG00000204054
hsa-miR-146a-5p	LINC00963	ENSG00000204054
hsa-miR-146b-5p	LINC00963	ENSG00000204054
hsa-miR-148a-3p	LINC00963	ENSG00000204054
hsa-miR-148b-3p	LINC00963	ENSG00000204054
hsa-miR-149-5p	LINC00963	ENSG00000204054
hsa-miR-152-3p	LINC00963	ENSG00000204054
hsa-miR-182-5p	LINC00963	ENSG00000204054
hsa-miR-187-3p	LINC00963	ENSG00000204054
hsa-miR-18a-5p	LINC00963	ENSG00000204054
hsa-miR-18b-5p	LINC00963	ENSG00000204054
hsa-miR-1908-5p	LINC00963	ENSG00000204054
hsa-miR-190a-5p	LINC00963	ENSG00000204054
hsa-miR-1911-5p	LINC00963	ENSG00000204054
hsa-miR-1913	LINC00963	ENSG00000204054
hsa-miR-1914-3p	LINC00963	ENSG00000204054
hsa-miR-193a-5p	LINC00963	ENSG00000204054
hsa-miR-199a-5p	LINC00963	ENSG00000204054
hsa-miR-199b-5p	LINC00963	ENSG00000204054
hsa-miR-205-5p	LINC00963	ENSG00000204054
hsa-miR-212-5p	LINC00963	ENSG00000204054
hsa-miR-22-3p	LINC00963	ENSG00000204054
hsa-miR-2278	LINC00963	ENSG00000204054
hsa-miR-24-3p	LINC00963	ENSG00000204054
hsa-miR-25-3p	LINC00963	ENSG00000204054
hsa-miR-2681-3p	LINC00963	ENSG00000204054
hsa-miR-2682-5p	LINC00963	ENSG00000204054
hsa-miR-27a-3p	LINC00963	ENSG00000204054
hsa-miR-27b-3p	LINC00963	ENSG00000204054
hsa-miR-301a-3p	LINC00963	ENSG00000204054
hsa-miR-301b-3p	LINC00963	ENSG00000204054
hsa-miR-3064-5p	LINC00963	ENSG00000204054
hsa-miR-3127-5p	LINC00963	ENSG00000204054
hsa-miR-3140-3p	LINC00963	ENSG00000204054
hsa-miR-3142	LINC00963	ENSG00000204054
hsa-miR-3150a-3p	LINC00963	ENSG00000204054
hsa-miR-3150b-3p	LINC00963	ENSG00000204054
hsa-miR-3163	LINC00963	ENSG00000204054
hsa-miR-3173-5p	LINC00963	ENSG00000204054
hsa-miR-3180-3p	LINC00963	ENSG00000204054
hsa-miR-3180	LINC00963	ENSG00000204054
hsa-miR-3184-5p	LINC00963	ENSG00000204054
hsa-miR-3194-3p	LINC00963	ENSG00000204054
hsa-miR-3196	LINC00963	ENSG00000204054
hsa-miR-32-5p	LINC00963	ENSG00000204054
hsa-miR-320b	LINC00963	ENSG00000204054
hsa-miR-320c	LINC00963	ENSG00000204054
hsa-miR-320d	LINC00963	ENSG00000204054
hsa-miR-324-3p	LINC00963	ENSG00000204054
hsa-miR-328-3p	LINC00963	ENSG00000204054
hsa-miR-331-3p	LINC00963	ENSG00000204054
hsa-miR-34a-5p	LINC00963	ENSG00000204054
hsa-miR-34b-5p	LINC00963	ENSG00000204054
hsa-miR-34c-5p	LINC00963	ENSG00000204054
hsa-miR-361-3p	LINC00963	ENSG00000204054
hsa-miR-361-5p	LINC00963	ENSG00000204054
hsa-miR-3611	LINC00963	ENSG00000204054
hsa-miR-3612	LINC00963	ENSG00000204054
hsa-miR-363-3p	LINC00963	ENSG00000204054
hsa-miR-3666	LINC00963	ENSG00000204054
hsa-miR-367-3p	LINC00963	ENSG00000204054
hsa-miR-3690	LINC00963	ENSG00000204054
hsa-miR-370-3p	LINC00963	ENSG00000204054
hsa-miR-370-5p	LINC00963	ENSG00000204054
hsa-miR-378a-3p	LINC00963	ENSG00000204054
hsa-miR-378b	LINC00963	ENSG00000204054
hsa-miR-378c	LINC00963	ENSG00000204054
hsa-miR-378d	LINC00963	ENSG00000204054
hsa-miR-378e	LINC00963	ENSG00000204054
hsa-miR-378f	LINC00963	ENSG00000204054
hsa-miR-378h	LINC00963	ENSG00000204054
hsa-miR-378i	LINC00963	ENSG00000204054
hsa-miR-3918	LINC00963	ENSG00000204054
hsa-miR-3924	LINC00963	ENSG00000204054
hsa-miR-421	LINC00963	ENSG00000204054
hsa-miR-422a	LINC00963	ENSG00000204054
hsa-miR-423-5p	LINC00963	ENSG00000204054
hsa-miR-4295	LINC00963	ENSG00000204054
hsa-miR-431-5p	LINC00963	ENSG00000204054
hsa-miR-433-3p	LINC00963	ENSG00000204054
hsa-miR-4429	LINC00963	ENSG00000204054
hsa-miR-4458	LINC00963	ENSG00000204054
hsa-miR-448	LINC00963	ENSG00000204054
hsa-miR-449a	LINC00963	ENSG00000204054
hsa-miR-449b-5p	LINC00963	ENSG00000204054
hsa-miR-449c-5p	LINC00963	ENSG00000204054
hsa-miR-4500	LINC00963	ENSG00000204054
hsa-miR-452-5p	LINC00963	ENSG00000204054
hsa-miR-4524a-5p	LINC00963	ENSG00000204054
hsa-miR-4524b-5p	LINC00963	ENSG00000204054
hsa-miR-454-3p	LINC00963	ENSG00000204054
hsa-miR-4640-3p	LINC00963	ENSG00000204054
hsa-miR-4640-5p	LINC00963	ENSG00000204054
hsa-miR-4664-3p	LINC00963	ENSG00000204054
hsa-miR-4676-3p	LINC00963	ENSG00000204054
hsa-miR-4726-5p	LINC00963	ENSG00000204054
hsa-miR-4731-5p	LINC00963	ENSG00000204054
hsa-miR-4735-3p	LINC00963	ENSG00000204054
hsa-miR-4739	LINC00963	ENSG00000204054
hsa-miR-4756-5p	LINC00963	ENSG00000204054
hsa-miR-4766-5p	LINC00963	ENSG00000204054
hsa-miR-4770	LINC00963	ENSG00000204054
hsa-miR-4784	LINC00963	ENSG00000204054
hsa-miR-483-5p	LINC00963	ENSG00000204054
hsa-miR-485-5p	LINC00963	ENSG00000204054
hsa-miR-486-5p	LINC00963	ENSG00000204054
hsa-miR-488-3p	LINC00963	ENSG00000204054
hsa-miR-490-3p	LINC00963	ENSG00000204054
hsa-miR-505-3p	LINC00963	ENSG00000204054
hsa-miR-506-3p	LINC00963	ENSG00000204054
hsa-miR-510-5p	LINC00963	ENSG00000204054
hsa-miR-511-3p	LINC00963	ENSG00000204054
hsa-miR-512-3p	LINC00963	ENSG00000204054
hsa-miR-513a-5p	LINC00963	ENSG00000204054
hsa-miR-516b-5p	LINC00963	ENSG00000204054
hsa-miR-5194	LINC00963	ENSG00000204054
hsa-miR-520a-5p	LINC00963	ENSG00000204054
hsa-miR-525-5p	LINC00963	ENSG00000204054
hsa-miR-526b-5p	LINC00963	ENSG00000204054
hsa-miR-532-3p	LINC00963	ENSG00000204054
hsa-miR-541-3p	LINC00963	ENSG00000204054
hsa-miR-542-3p	LINC00963	ENSG00000204054
hsa-miR-545-3p	LINC00963	ENSG00000204054
hsa-miR-5581-3p	LINC00963	ENSG00000204054
hsa-miR-5691	LINC00963	ENSG00000204054
hsa-miR-582-5p	LINC00963	ENSG00000204054
hsa-miR-589-5p	LINC00963	ENSG00000204054
hsa-miR-6088	LINC00963	ENSG00000204054
hsa-miR-625-5p	LINC00963	ENSG00000204054
hsa-miR-642a-3p	LINC00963	ENSG00000204054
hsa-miR-642a-5p	LINC00963	ENSG00000204054
hsa-miR-642b-3p	LINC00963	ENSG00000204054
hsa-miR-650	LINC00963	ENSG00000204054
hsa-miR-6504-5p	LINC00963	ENSG00000204054
hsa-miR-6512-3p	LINC00963	ENSG00000204054
hsa-miR-654-5p	LINC00963	ENSG00000204054
hsa-miR-663a	LINC00963	ENSG00000204054
hsa-miR-665	LINC00963	ENSG00000204054
hsa-miR-671-5p	LINC00963	ENSG00000204054
hsa-miR-6720-5p	LINC00963	ENSG00000204054
hsa-miR-6738-5p	LINC00963	ENSG00000204054
hsa-miR-6746-3p	LINC00963	ENSG00000204054
hsa-miR-675-3p	LINC00963	ENSG00000204054
hsa-miR-6763-5p	LINC00963	ENSG00000204054
hsa-miR-6783-3p	LINC00963	ENSG00000204054
hsa-miR-6787-5p	LINC00963	ENSG00000204054
hsa-miR-6799-3p	LINC00963	ENSG00000204054
hsa-miR-6805-3p	LINC00963	ENSG00000204054
hsa-miR-6807-3p	LINC00963	ENSG00000204054
hsa-miR-6816-5p	LINC00963	ENSG00000204054
hsa-miR-6884-5p	LINC00963	ENSG00000204054
hsa-miR-6893-3p	LINC00963	ENSG00000204054
hsa-miR-7153-5p	LINC00963	ENSG00000204054
hsa-miR-760	LINC00963	ENSG00000204054
hsa-miR-766-5p	LINC00963	ENSG00000204054
hsa-miR-769-5p	LINC00963	ENSG00000204054
hsa-miR-892c-3p	LINC00963	ENSG00000204054
hsa-miR-892c-5p	LINC00963	ENSG00000204054
hsa-miR-92a-3p	LINC00963	ENSG00000204054
hsa-miR-92b-3p	LINC00963	ENSG00000204054
hsa-miR-942-5p	LINC00963	ENSG00000204054
hsa-miR-98-5p	LINC00963	ENSG00000204054
hsa-miR-140-3p	LINC00494	ENSG00000235621
hsa-miR-3918	LINC00494	ENSG00000235621
hsa-miR-532-3p	LINC00494	ENSG00000235621
hsa-miR-541-3p	LINC02532	ENSG00000235142
hsa-miR-654-5p	LINC02532	ENSG00000235142
hsa-miR-3127-5p	ITGA9-AS1	ENSG00000235257
hsa-miR-370-3p	ITGA9-AS1	ENSG00000235257
hsa-miR-3918	ITGA9-AS1	ENSG00000235257
hsa-miR-671-3p	ITGA9-AS1	ENSG00000235257
hsa-miR-671-5p	ITGA9-AS1	ENSG00000235257
hsa-miR-6807-3p	ITGA9-AS1	ENSG00000235257
hsa-miR-6893-3p	ITGA9-AS1	ENSG00000235257
hsa-miR-106a-5p	LINC02086	ENSG00000244649
hsa-miR-106b-5p	LINC02086	ENSG00000244649
hsa-miR-1278	LINC02086	ENSG00000244649
hsa-miR-1343-3p	LINC02086	ENSG00000244649
hsa-miR-143-3p	LINC02086	ENSG00000244649
hsa-miR-151a-3p	LINC02086	ENSG00000244649
hsa-miR-17-5p	LINC02086	ENSG00000244649
hsa-miR-20a-5p	LINC02086	ENSG00000244649
hsa-miR-20b-5p	LINC02086	ENSG00000244649
hsa-miR-22-3p	LINC02086	ENSG00000244649
hsa-miR-2355-5p	LINC02086	ENSG00000244649
hsa-miR-299-3p	LINC02086	ENSG00000244649
hsa-miR-3163	LINC02086	ENSG00000244649
hsa-miR-3173-5p	LINC02086	ENSG00000244649
hsa-miR-342-3p	LINC02086	ENSG00000244649
hsa-miR-3605-5p	LINC02086	ENSG00000244649
hsa-miR-370-5p	LINC02086	ENSG00000244649
hsa-miR-377-3p	LINC02086	ENSG00000244649
hsa-miR-432-5p	LINC02086	ENSG00000244649
hsa-miR-4677-3p	LINC02086	ENSG00000244649
hsa-miR-4712-5p	LINC02086	ENSG00000244649
hsa-miR-4770	LINC02086	ENSG00000244649
hsa-miR-519a-3p	LINC02086	ENSG00000244649
hsa-miR-519b-3p	LINC02086	ENSG00000244649
hsa-miR-519c-3p	LINC02086	ENSG00000244649
hsa-miR-519d-3p	LINC02086	ENSG00000244649
hsa-miR-526b-3p	LINC02086	ENSG00000244649
hsa-miR-6088	LINC02086	ENSG00000244649
hsa-miR-6783-3p	LINC02086	ENSG00000244649
hsa-miR-6799-3p	LINC02086	ENSG00000244649
hsa-miR-770-5p	LINC02086	ENSG00000244649
hsa-miR-874-3p	LINC02086	ENSG00000244649
hsa-miR-93-5p	LINC02086	ENSG00000244649
hsa-miR-2355-3p	LINC00540	ENSG00000276476
hsa-miR-676-3p	LINC00540	ENSG00000276476
hsa-miR-1251-5p	LINC01146	ENSG00000258867
hsa-miR-3064-5p	LINC01146	ENSG00000258867
hsa-miR-3194-3p	LINC01146	ENSG00000258867
hsa-miR-3612	LINC01146	ENSG00000258867
hsa-miR-3617-5p	LINC01146	ENSG00000258867
hsa-miR-3622b-5p	LINC01146	ENSG00000258867
hsa-miR-4731-5p	LINC01146	ENSG00000258867
hsa-miR-4761-5p	LINC01146	ENSG00000258867
hsa-miR-514a-3p	LINC01146	ENSG00000258867
hsa-miR-514b-3p	LINC01146	ENSG00000258867
hsa-miR-579-3p	LINC01146	ENSG00000258867
hsa-miR-641	LINC01146	ENSG00000258867
hsa-miR-650	LINC01146	ENSG00000258867
hsa-miR-6504-5p	LINC01146	ENSG00000258867
hsa-miR-664b-3p	LINC01146	ENSG00000258867
hsa-miR-100-5p	LINC00847	ENSG00000245060
hsa-miR-1193	LINC00847	ENSG00000245060
hsa-miR-1224-5p	LINC00847	ENSG00000245060
hsa-miR-124-3p	LINC00847	ENSG00000245060
hsa-miR-1245b-5p	LINC00847	ENSG00000245060
hsa-miR-126-5p	LINC00847	ENSG00000245060
hsa-miR-1297	LINC00847	ENSG00000245060
hsa-miR-133a-3p	LINC00847	ENSG00000245060
hsa-miR-133b	LINC00847	ENSG00000245060
hsa-miR-1343-3p	LINC00847	ENSG00000245060
hsa-miR-146a-5p	LINC00847	ENSG00000245060
hsa-miR-146b-5p	LINC00847	ENSG00000245060
hsa-miR-147a	LINC00847	ENSG00000245060
hsa-miR-150-5p	LINC00847	ENSG00000245060
hsa-miR-151a-3p	LINC00847	ENSG00000245060
hsa-miR-181a-5p	LINC00847	ENSG00000245060
hsa-miR-181b-5p	LINC00847	ENSG00000245060
hsa-miR-181c-5p	LINC00847	ENSG00000245060
hsa-miR-181d-5p	LINC00847	ENSG00000245060
hsa-miR-18a-5p	LINC00847	ENSG00000245060
hsa-miR-18b-5p	LINC00847	ENSG00000245060
hsa-miR-190a-5p	LINC00847	ENSG00000245060
hsa-miR-218-5p	LINC00847	ENSG00000245060
hsa-miR-2355-5p	LINC00847	ENSG00000245060
hsa-miR-26a-5p	LINC00847	ENSG00000245060
hsa-miR-26b-5p	LINC00847	ENSG00000245060
hsa-miR-296-3p	LINC00847	ENSG00000245060
hsa-miR-296-5p	LINC00847	ENSG00000245060
hsa-miR-3140-3p	LINC00847	ENSG00000245060
hsa-miR-3142	LINC00847	ENSG00000245060
hsa-miR-3173-5p	LINC00847	ENSG00000245060
hsa-miR-324-5p	LINC00847	ENSG00000245060
hsa-miR-338-3p	LINC00847	ENSG00000245060
hsa-miR-3612	LINC00847	ENSG00000245060
hsa-miR-362-5p	LINC00847	ENSG00000245060
hsa-miR-3622b-5p	LINC00847	ENSG00000245060
hsa-miR-4262	LINC00847	ENSG00000245060
hsa-miR-4465	LINC00847	ENSG00000245060
hsa-miR-455-3p	LINC00847	ENSG00000245060
hsa-miR-4735-3p	LINC00847	ENSG00000245060
hsa-miR-4761-5p	LINC00847	ENSG00000245060
hsa-miR-485-5p	LINC00847	ENSG00000245060
hsa-miR-500b-5p	LINC00847	ENSG00000245060
hsa-miR-506-3p	LINC00847	ENSG00000245060
hsa-miR-513a-5p	LINC00847	ENSG00000245060
hsa-miR-513c-5p	LINC00847	ENSG00000245060
hsa-miR-514a-3p	LINC00847	ENSG00000245060
hsa-miR-514b-3p	LINC00847	ENSG00000245060
hsa-miR-514b-5p	LINC00847	ENSG00000245060
hsa-miR-516b-5p	LINC00847	ENSG00000245060
hsa-miR-520f-3p	LINC00847	ENSG00000245060
hsa-miR-543	LINC00847	ENSG00000245060
hsa-miR-580-3p	LINC00847	ENSG00000245060
hsa-miR-582-3p	LINC00847	ENSG00000245060
hsa-miR-599	LINC00847	ENSG00000245060
hsa-miR-605-3p	LINC00847	ENSG00000245060
hsa-miR-650	LINC00847	ENSG00000245060
hsa-miR-6509-3p	LINC00847	ENSG00000245060
hsa-miR-665	LINC00847	ENSG00000245060
hsa-miR-6783-3p	LINC00847	ENSG00000245060
hsa-miR-6799-3p	LINC00847	ENSG00000245060
hsa-miR-6884-5p	LINC00847	ENSG00000245060
hsa-miR-7153-5p	LINC00847	ENSG00000245060
hsa-miR-766-5p	LINC00847	ENSG00000245060
hsa-miR-874-3p	LINC00847	ENSG00000245060
hsa-miR-944	LINC00847	ENSG00000245060
hsa-miR-99a-5p	LINC00847	ENSG00000245060
hsa-miR-99b-5p	LINC00847	ENSG00000245060
hsa-miR-1252-5p	PRKCQ-AS1	ENSG00000237943
hsa-miR-1287-5p	PRKCQ-AS1	ENSG00000237943
hsa-miR-1301-3p	PRKCQ-AS1	ENSG00000237943
hsa-miR-130a-3p	PRKCQ-AS1	ENSG00000237943
hsa-miR-130b-3p	PRKCQ-AS1	ENSG00000237943
hsa-miR-140-5p	PRKCQ-AS1	ENSG00000237943
hsa-miR-143-3p	PRKCQ-AS1	ENSG00000237943
hsa-miR-182-5p	PRKCQ-AS1	ENSG00000237943
hsa-miR-19a-3p	PRKCQ-AS1	ENSG00000237943
hsa-miR-19b-3p	PRKCQ-AS1	ENSG00000237943
hsa-miR-301a-3p	PRKCQ-AS1	ENSG00000237943
hsa-miR-301b-3p	PRKCQ-AS1	ENSG00000237943
hsa-miR-3164	PRKCQ-AS1	ENSG00000237943
hsa-miR-3666	PRKCQ-AS1	ENSG00000237943
hsa-miR-4295	PRKCQ-AS1	ENSG00000237943
hsa-miR-454-3p	PRKCQ-AS1	ENSG00000237943
hsa-miR-4770	PRKCQ-AS1	ENSG00000237943
hsa-miR-5009-3p	PRKCQ-AS1	ENSG00000237943
hsa-miR-5047	PRKCQ-AS1	ENSG00000237943
hsa-miR-5094	PRKCQ-AS1	ENSG00000237943
hsa-miR-511-3p	PRKCQ-AS1	ENSG00000237943
hsa-miR-515-5p	PRKCQ-AS1	ENSG00000237943
hsa-miR-519e-5p	PRKCQ-AS1	ENSG00000237943
hsa-miR-545-5p	PRKCQ-AS1	ENSG00000237943
hsa-miR-582-3p	PRKCQ-AS1	ENSG00000237943
hsa-miR-6088	PRKCQ-AS1	ENSG00000237943
hsa-miR-670-3p	PRKCQ-AS1	ENSG00000237943
hsa-miR-6820-3p	PRKCQ-AS1	ENSG00000237943
hsa-miR-25-3p	HNF1A-AS1	ENSG00000241388
hsa-miR-32-5p	HNF1A-AS1	ENSG00000241388
hsa-miR-363-3p	HNF1A-AS1	ENSG00000241388
hsa-miR-367-3p	HNF1A-AS1	ENSG00000241388
hsa-miR-6512-3p	HNF1A-AS1	ENSG00000241388
hsa-miR-6720-5p	HNF1A-AS1	ENSG00000241388
hsa-miR-92a-3p	HNF1A-AS1	ENSG00000241388
hsa-miR-92b-3p	HNF1A-AS1	ENSG00000241388
hsa-miR-1-3p	LINC00261	ENSG00000259974
hsa-miR-105-5p	LINC00261	ENSG00000259974
hsa-miR-125a-5p	LINC00261	ENSG00000259974
hsa-miR-125b-5p	LINC00261	ENSG00000259974
hsa-miR-126-5p	LINC00261	ENSG00000259974
hsa-miR-1269a	LINC00261	ENSG00000259974
hsa-miR-1269b	LINC00261	ENSG00000259974
hsa-miR-1270	LINC00261	ENSG00000259974
hsa-miR-128-3p	LINC00261	ENSG00000259974
hsa-miR-1286	LINC00261	ENSG00000259974
hsa-miR-129-5p	LINC00261	ENSG00000259974
hsa-miR-130a-5p	LINC00261	ENSG00000259974
hsa-miR-1343-3p	LINC00261	ENSG00000259974
hsa-miR-140-3p	LINC00261	ENSG00000259974
hsa-miR-182-5p	LINC00261	ENSG00000259974
hsa-miR-185-5p	LINC00261	ENSG00000259974
hsa-miR-1913	LINC00261	ENSG00000259974
hsa-miR-204-5p	LINC00261	ENSG00000259974
hsa-miR-206	LINC00261	ENSG00000259974
hsa-miR-211-5p	LINC00261	ENSG00000259974
hsa-miR-216a-3p	LINC00261	ENSG00000259974
hsa-miR-216b-5p	LINC00261	ENSG00000259974
hsa-miR-219a-5p	LINC00261	ENSG00000259974
hsa-miR-23a-3p	LINC00261	ENSG00000259974
hsa-miR-23b-3p	LINC00261	ENSG00000259974
hsa-miR-23c	LINC00261	ENSG00000259974
hsa-miR-28-5p	LINC00261	ENSG00000259974
hsa-miR-296-3p	LINC00261	ENSG00000259974
hsa-miR-30a-5p	LINC00261	ENSG00000259974
hsa-miR-30b-5p	LINC00261	ENSG00000259974
hsa-miR-30c-5p	LINC00261	ENSG00000259974
hsa-miR-30d-5p	LINC00261	ENSG00000259974
hsa-miR-30e-5p	LINC00261	ENSG00000259974
hsa-miR-3127-5p	LINC00261	ENSG00000259974
hsa-miR-3139	LINC00261	ENSG00000259974
hsa-miR-3163	LINC00261	ENSG00000259974
hsa-miR-323a-3p	LINC00261	ENSG00000259974
hsa-miR-324-3p	LINC00261	ENSG00000259974
hsa-miR-329-3p	LINC00261	ENSG00000259974
hsa-miR-330-3p	LINC00261	ENSG00000259974
hsa-miR-338-3p	LINC00261	ENSG00000259974
hsa-miR-3611	LINC00261	ENSG00000259974
hsa-miR-362-3p	LINC00261	ENSG00000259974
hsa-miR-362-5p	LINC00261	ENSG00000259974
hsa-miR-3681-3p	LINC00261	ENSG00000259974
hsa-miR-377-3p	LINC00261	ENSG00000259974
hsa-miR-3942-5p	LINC00261	ENSG00000259974
hsa-miR-4306	LINC00261	ENSG00000259974
hsa-miR-4319	LINC00261	ENSG00000259974
hsa-miR-433-3p	LINC00261	ENSG00000259974
hsa-miR-4428	LINC00261	ENSG00000259974
hsa-miR-4436a	LINC00261	ENSG00000259974
hsa-miR-448	LINC00261	ENSG00000259974
hsa-miR-450b-5p	LINC00261	ENSG00000259974
hsa-miR-4644	LINC00261	ENSG00000259974
hsa-miR-4703-5p	LINC00261	ENSG00000259974
hsa-miR-4766-3p	LINC00261	ENSG00000259974
hsa-miR-4782-3p	LINC00261	ENSG00000259974
hsa-miR-5000-3p	LINC00261	ENSG00000259974
hsa-miR-5009-3p	LINC00261	ENSG00000259974
hsa-miR-500b-5p	LINC00261	ENSG00000259974
hsa-miR-506-5p	LINC00261	ENSG00000259974
hsa-miR-532-5p	LINC00261	ENSG00000259974
hsa-miR-541-3p	LINC00261	ENSG00000259974
hsa-miR-545-3p	LINC00261	ENSG00000259974
hsa-miR-552-3p	LINC00261	ENSG00000259974
hsa-miR-5581-3p	LINC00261	ENSG00000259974
hsa-miR-561-5p	LINC00261	ENSG00000259974
hsa-miR-577	LINC00261	ENSG00000259974
hsa-miR-599	LINC00261	ENSG00000259974
hsa-miR-613	LINC00261	ENSG00000259974
hsa-miR-620	LINC00261	ENSG00000259974
hsa-miR-642b-5p	LINC00261	ENSG00000259974
hsa-miR-651-5p	LINC00261	ENSG00000259974
hsa-miR-654-5p	LINC00261	ENSG00000259974
hsa-miR-660-5p	LINC00261	ENSG00000259974
hsa-miR-670-5p	LINC00261	ENSG00000259974
hsa-miR-6766-3p	LINC00261	ENSG00000259974
hsa-miR-6783-3p	LINC00261	ENSG00000259974
hsa-miR-6835-3p	LINC00261	ENSG00000259974
hsa-miR-708-5p	LINC00261	ENSG00000259974
hsa-miR-760	LINC00261	ENSG00000259974
hsa-miR-7853-5p	LINC00261	ENSG00000259974
hsa-miR-874-3p	LINC00261	ENSG00000259974
hsa-miR-9-3p	LINC00261	ENSG00000259974
hsa-miR-1252-5p	LINC01588	ENSG00000214900
hsa-miR-1276	LINC01588	ENSG00000214900
hsa-miR-140-5p	LINC01588	ENSG00000214900
hsa-miR-143-3p	LINC01588	ENSG00000214900
hsa-miR-150-5p	LINC01588	ENSG00000214900
hsa-miR-185-5p	LINC01588	ENSG00000214900
hsa-miR-193a-5p	LINC01588	ENSG00000214900
hsa-miR-199a-5p	LINC01588	ENSG00000214900
hsa-miR-199b-5p	LINC01588	ENSG00000214900
hsa-miR-2278	LINC01588	ENSG00000214900
hsa-miR-3140-3p	LINC01588	ENSG00000214900
hsa-miR-3144-3p	LINC01588	ENSG00000214900
hsa-miR-3174	LINC01588	ENSG00000214900
hsa-miR-370-5p	LINC01588	ENSG00000214900
hsa-miR-376c-3p	LINC01588	ENSG00000214900
hsa-miR-380-3p	LINC01588	ENSG00000214900
hsa-miR-3909	LINC01588	ENSG00000214900
hsa-miR-3924	LINC01588	ENSG00000214900
hsa-miR-4306	LINC01588	ENSG00000214900
hsa-miR-4644	LINC01588	ENSG00000214900
hsa-miR-4662a-5p	LINC01588	ENSG00000214900
hsa-miR-4677-3p	LINC01588	ENSG00000214900
hsa-miR-4761-5p	LINC01588	ENSG00000214900
hsa-miR-4770	LINC01588	ENSG00000214900
hsa-miR-485-5p	LINC01588	ENSG00000214900
hsa-miR-496	LINC01588	ENSG00000214900
hsa-miR-503-5p	LINC01588	ENSG00000214900
hsa-miR-505-3p	LINC01588	ENSG00000214900
hsa-miR-5579-3p	LINC01588	ENSG00000214900
hsa-miR-580-3p	LINC01588	ENSG00000214900
hsa-miR-599	LINC01588	ENSG00000214900
hsa-miR-6088	LINC01588	ENSG00000214900
hsa-miR-624-3p	LINC01588	ENSG00000214900
hsa-miR-6852-3p	LINC01588	ENSG00000214900
hsa-miR-6884-5p	LINC01588	ENSG00000214900
hsa-miR-760	LINC01588	ENSG00000214900
hsa-miR-888-5p	LINC01588	ENSG00000214900
hsa-miR-9-5p	LINC01588	ENSG00000214900
hsa-miR-503-5p	EML2-AS1	ENSG00000267757
hsa-miR-1276	CASC19	ENSG00000254166
hsa-miR-130a-3p	CASC19	ENSG00000254166
hsa-miR-130b-3p	CASC19	ENSG00000254166
hsa-miR-140-5p	CASC19	ENSG00000254166
hsa-miR-147a	CASC19	ENSG00000254166
hsa-miR-148a-3p	CASC19	ENSG00000254166
hsa-miR-148b-3p	CASC19	ENSG00000254166
hsa-miR-152-3p	CASC19	ENSG00000254166
hsa-miR-181a-5p	CASC19	ENSG00000254166
hsa-miR-181b-5p	CASC19	ENSG00000254166
hsa-miR-181c-5p	CASC19	ENSG00000254166
hsa-miR-181d-5p	CASC19	ENSG00000254166
hsa-miR-216a-5p	CASC19	ENSG00000254166
hsa-miR-218-5p	CASC19	ENSG00000254166
hsa-miR-24-3p	CASC19	ENSG00000254166
hsa-miR-27a-3p	CASC19	ENSG00000254166
hsa-miR-27b-3p	CASC19	ENSG00000254166
hsa-miR-296-3p	CASC19	ENSG00000254166
hsa-miR-301a-3p	CASC19	ENSG00000254166
hsa-miR-301b-3p	CASC19	ENSG00000254166
hsa-miR-3121-3p	CASC19	ENSG00000254166
hsa-miR-3127-5p	CASC19	ENSG00000254166
hsa-miR-3150a-3p	CASC19	ENSG00000254166
hsa-miR-3150b-3p	CASC19	ENSG00000254166
hsa-miR-3164	CASC19	ENSG00000254166
hsa-miR-3184-5p	CASC19	ENSG00000254166
hsa-miR-330-3p	CASC19	ENSG00000254166
hsa-miR-345-5p	CASC19	ENSG00000254166
hsa-miR-34a-5p	CASC19	ENSG00000254166
hsa-miR-34c-5p	CASC19	ENSG00000254166
hsa-miR-3666	CASC19	ENSG00000254166
hsa-miR-410-3p	CASC19	ENSG00000254166
hsa-miR-423-5p	CASC19	ENSG00000254166
hsa-miR-4262	CASC19	ENSG00000254166
hsa-miR-4295	CASC19	ENSG00000254166
hsa-miR-449a	CASC19	ENSG00000254166
hsa-miR-449b-5p	CASC19	ENSG00000254166
hsa-miR-454-3p	CASC19	ENSG00000254166
hsa-miR-4784	CASC19	ENSG00000254166
hsa-miR-490-3p	CASC19	ENSG00000254166
hsa-miR-491-5p	CASC19	ENSG00000254166
hsa-miR-520f-3p	CASC19	ENSG00000254166
hsa-miR-532-5p	CASC19	ENSG00000254166
hsa-miR-543	CASC19	ENSG00000254166
hsa-miR-5586-5p	CASC19	ENSG00000254166
hsa-miR-605-3p	CASC19	ENSG00000254166
hsa-miR-660-5p	CASC19	ENSG00000254166
hsa-miR-6763-5p	CASC19	ENSG00000254166
hsa-miR-6820-3p	CASC19	ENSG00000254166
hsa-miR-6835-3p	CASC19	ENSG00000254166
hsa-miR-802	CASC19	ENSG00000254166
hsa-miR-1251-5p	LINC01146	ENSG00000258867
hsa-miR-3064-5p	LINC01146	ENSG00000258867
hsa-miR-3194-3p	LINC01146	ENSG00000258867
hsa-miR-3612	LINC01146	ENSG00000258867
hsa-miR-3617-5p	LINC01146	ENSG00000258867
hsa-miR-3622b-5p	LINC01146	ENSG00000258867
hsa-miR-4731-5p	LINC01146	ENSG00000258867
hsa-miR-4761-5p	LINC01146	ENSG00000258867
hsa-miR-514a-3p	LINC01146	ENSG00000258867
hsa-miR-514b-3p	LINC01146	ENSG00000258867
hsa-miR-579-3p	LINC01146	ENSG00000258867
hsa-miR-641	LINC01146	ENSG00000258867
hsa-miR-650	LINC01146	ENSG00000258867
hsa-miR-6504-5p	LINC01146	ENSG00000258867
hsa-miR-664b-3p	LINC01146	ENSG00000258867
hsa-miR-3179	DTX2P1-UPK3BP1-PMS2P11	ENSG00000265479
hsa-miR-4640-5p	DTX2P1-UPK3BP1-PMS2P11	ENSG00000265479
hsa-miR-4726-5p	DTX2P1-UPK3BP1-PMS2P11	ENSG00000265479
hsa-miR-652-3p	DTX2P1-UPK3BP1-PMS2P11	ENSG00000265479
hsa-miR-1251-5p	LINC01146	ENSG00000258867
hsa-miR-3064-5p	LINC01146	ENSG00000258867
hsa-miR-3194-3p	LINC01146	ENSG00000258867
hsa-miR-3612	LINC01146	ENSG00000258867
hsa-miR-3617-5p	LINC01146	ENSG00000258867
hsa-miR-3622b-5p	LINC01146	ENSG00000258867
hsa-miR-4731-5p	LINC01146	ENSG00000258867
hsa-miR-4761-5p	LINC01146	ENSG00000258867
hsa-miR-514a-3p	LINC01146	ENSG00000258867
hsa-miR-514b-3p	LINC01146	ENSG00000258867
hsa-miR-579-3p	LINC01146	ENSG00000258867
hsa-miR-641	LINC01146	ENSG00000258867
hsa-miR-650	LINC01146	ENSG00000258867
hsa-miR-6504-5p	LINC01146	ENSG00000258867
hsa-miR-664b-3p	LINC01146	ENSG00000258867
hsa-miR-136-5p	NR2F1-AS1	ENSG00000237187
hsa-miR-140-5p	NR2F1-AS1	ENSG00000237187
hsa-miR-190a-5p	NR2F1-AS1	ENSG00000237187
hsa-miR-25-3p	NR2F1-AS1	ENSG00000237187
hsa-miR-3184-5p	NR2F1-AS1	ENSG00000237187
hsa-miR-32-5p	NR2F1-AS1	ENSG00000237187
hsa-miR-320b	NR2F1-AS1	ENSG00000237187
hsa-miR-320c	NR2F1-AS1	ENSG00000237187
hsa-miR-320d	NR2F1-AS1	ENSG00000237187
hsa-miR-3617-5p	NR2F1-AS1	ENSG00000237187
hsa-miR-3622a-5p	NR2F1-AS1	ENSG00000237187
hsa-miR-363-3p	NR2F1-AS1	ENSG00000237187
hsa-miR-367-3p	NR2F1-AS1	ENSG00000237187
hsa-miR-3924	NR2F1-AS1	ENSG00000237187
hsa-miR-423-5p	NR2F1-AS1	ENSG00000237187
hsa-miR-4429	NR2F1-AS1	ENSG00000237187
hsa-miR-483-3p	NR2F1-AS1	ENSG00000237187
hsa-miR-493-5p	NR2F1-AS1	ENSG00000237187
hsa-miR-520d-5p	NR2F1-AS1	ENSG00000237187
hsa-miR-520f-3p	NR2F1-AS1	ENSG00000237187
hsa-miR-524-5p	NR2F1-AS1	ENSG00000237187
hsa-miR-641	NR2F1-AS1	ENSG00000237187
hsa-miR-642a-3p	NR2F1-AS1	ENSG00000237187
hsa-miR-642b-3p	NR2F1-AS1	ENSG00000237187
hsa-miR-892c-5p	NR2F1-AS1	ENSG00000237187
hsa-miR-92a-3p	NR2F1-AS1	ENSG00000237187
hsa-miR-92b-3p	NR2F1-AS1	ENSG00000237187
hsa-miR-105-5p	GAS5	ENSG00000234741
hsa-miR-10a-5p	GAS5	ENSG00000234741
hsa-miR-10b-5p	GAS5	ENSG00000234741
hsa-miR-1251-5p	GAS5	ENSG00000234741
hsa-miR-128-3p	GAS5	ENSG00000234741
hsa-miR-1297	GAS5	ENSG00000234741
hsa-miR-130a-5p	GAS5	ENSG00000234741
hsa-miR-1323	GAS5	ENSG00000234741
hsa-miR-135a-5p	GAS5	ENSG00000234741
hsa-miR-135b-5p	GAS5	ENSG00000234741
hsa-miR-136-5p	GAS5	ENSG00000234741
hsa-miR-138-5p	GAS5	ENSG00000234741
hsa-miR-144-3p	GAS5	ENSG00000234741
hsa-miR-144-5p	GAS5	ENSG00000234741
hsa-miR-185-5p	GAS5	ENSG00000234741
hsa-miR-188-5p	GAS5	ENSG00000234741
hsa-miR-18a-5p	GAS5	ENSG00000234741
hsa-miR-18b-5p	GAS5	ENSG00000234741
hsa-miR-1908-5p	GAS5	ENSG00000234741
hsa-miR-196a-5p	GAS5	ENSG00000234741
hsa-miR-196b-5p	GAS5	ENSG00000234741
hsa-miR-205-5p	GAS5	ENSG00000234741
hsa-miR-2116-3p	GAS5	ENSG00000234741
hsa-miR-216a-3p	GAS5	ENSG00000234741
hsa-miR-221-3p	GAS5	ENSG00000234741
hsa-miR-222-3p	GAS5	ENSG00000234741
hsa-miR-223-3p	GAS5	ENSG00000234741
hsa-miR-23a-3p	GAS5	ENSG00000234741
hsa-miR-23b-3p	GAS5	ENSG00000234741
hsa-miR-23c	GAS5	ENSG00000234741
hsa-miR-2467-3p	GAS5	ENSG00000234741
hsa-miR-2682-5p	GAS5	ENSG00000234741
hsa-miR-26a-5p	GAS5	ENSG00000234741
hsa-miR-26b-5p	GAS5	ENSG00000234741
hsa-miR-29a-3p	GAS5	ENSG00000234741
hsa-miR-29b-3p	GAS5	ENSG00000234741
hsa-miR-29c-3p	GAS5	ENSG00000234741
hsa-miR-31-5p	GAS5	ENSG00000234741
hsa-miR-3121-3p	GAS5	ENSG00000234741
hsa-miR-3127-5p	GAS5	ENSG00000234741
hsa-miR-3145-3p	GAS5	ENSG00000234741
hsa-miR-3167	GAS5	ENSG00000234741
hsa-miR-320b	GAS5	ENSG00000234741
hsa-miR-320c	GAS5	ENSG00000234741
hsa-miR-320d	GAS5	ENSG00000234741
hsa-miR-335-5p	GAS5	ENSG00000234741
hsa-miR-339-5p	GAS5	ENSG00000234741
hsa-miR-345-3p	GAS5	ENSG00000234741
hsa-miR-345-5p	GAS5	ENSG00000234741
hsa-miR-346	GAS5	ENSG00000234741
hsa-miR-34b-5p	GAS5	ENSG00000234741
hsa-miR-361-5p	GAS5	ENSG00000234741
hsa-miR-3612	GAS5	ENSG00000234741
hsa-miR-3622b-5p	GAS5	ENSG00000234741
hsa-miR-3681-3p	GAS5	ENSG00000234741
hsa-miR-369-3p	GAS5	ENSG00000234741
hsa-miR-3690	GAS5	ENSG00000234741
hsa-miR-370-5p	GAS5	ENSG00000234741
hsa-miR-371a-3p	GAS5	ENSG00000234741
hsa-miR-374a-5p	GAS5	ENSG00000234741
hsa-miR-374b-5p	GAS5	ENSG00000234741
hsa-miR-374c-5p	GAS5	ENSG00000234741
hsa-miR-376c-3p	GAS5	ENSG00000234741
hsa-miR-382-3p	GAS5	ENSG00000234741
hsa-miR-423-3p	GAS5	ENSG00000234741
hsa-miR-4306	GAS5	ENSG00000234741
hsa-miR-433-3p	GAS5	ENSG00000234741
hsa-miR-4429	GAS5	ENSG00000234741
hsa-miR-4465	GAS5	ENSG00000234741
hsa-miR-449c-5p	GAS5	ENSG00000234741
hsa-miR-452-5p	GAS5	ENSG00000234741
hsa-miR-455-5p	GAS5	ENSG00000234741
hsa-miR-4640-3p	GAS5	ENSG00000234741
hsa-miR-4644	GAS5	ENSG00000234741
hsa-miR-4676-3p	GAS5	ENSG00000234741
hsa-miR-4735-3p	GAS5	ENSG00000234741
hsa-miR-4766-5p	GAS5	ENSG00000234741
hsa-miR-485-5p	GAS5	ENSG00000234741
hsa-miR-490-3p	GAS5	ENSG00000234741
hsa-miR-499b-5p	GAS5	ENSG00000234741
hsa-miR-501-3p	GAS5	ENSG00000234741
hsa-miR-502-3p	GAS5	ENSG00000234741
hsa-miR-509-3p	GAS5	ENSG00000234741
hsa-miR-5094	GAS5	ENSG00000234741
hsa-miR-513a-5p	GAS5	ENSG00000234741
hsa-miR-515-5p	GAS5	ENSG00000234741
hsa-miR-519e-5p	GAS5	ENSG00000234741
hsa-miR-520a-5p	GAS5	ENSG00000234741
hsa-miR-520d-5p	GAS5	ENSG00000234741
hsa-miR-524-5p	GAS5	ENSG00000234741
hsa-miR-525-5p	GAS5	ENSG00000234741
hsa-miR-532-5p	GAS5	ENSG00000234741
hsa-miR-542-3p	GAS5	ENSG00000234741
hsa-miR-545-3p	GAS5	ENSG00000234741
hsa-miR-548o-3p	GAS5	ENSG00000234741
hsa-miR-5579-3p	GAS5	ENSG00000234741
hsa-miR-576-5p	GAS5	ENSG00000234741
hsa-miR-579-3p	GAS5	ENSG00000234741
hsa-miR-582-5p	GAS5	ENSG00000234741
hsa-miR-650	GAS5	ENSG00000234741
hsa-miR-651-5p	GAS5	ENSG00000234741
hsa-miR-6512-3p	GAS5	ENSG00000234741
hsa-miR-655-3p	GAS5	ENSG00000234741
hsa-miR-660-5p	GAS5	ENSG00000234741
hsa-miR-663a	GAS5	ENSG00000234741
hsa-miR-664b-3p	GAS5	ENSG00000234741
hsa-miR-6720-5p	GAS5	ENSG00000234741
hsa-miR-6787-5p	GAS5	ENSG00000234741
hsa-miR-6807-3p	GAS5	ENSG00000234741
hsa-miR-6866-3p	GAS5	ENSG00000234741
hsa-miR-6884-5p	GAS5	ENSG00000234741
hsa-miR-744-5p	GAS5	ENSG00000234741
hsa-miR-7853-5p	GAS5	ENSG00000234741
hsa-miR-873-5p	GAS5	ENSG00000234741
hsa-miR-876-5p	GAS5	ENSG00000234741
hsa-miR-892c-3p	GAS5	ENSG00000234741
hsa-miR-1251-5p	LINC01146	ENSG00000258867
hsa-miR-3064-5p	LINC01146	ENSG00000258867
hsa-miR-3194-3p	LINC01146	ENSG00000258867
hsa-miR-3612	LINC01146	ENSG00000258867
hsa-miR-3617-5p	LINC01146	ENSG00000258867
hsa-miR-3622b-5p	LINC01146	ENSG00000258867
hsa-miR-4731-5p	LINC01146	ENSG00000258867
hsa-miR-4761-5p	LINC01146	ENSG00000258867
hsa-miR-514a-3p	LINC01146	ENSG00000258867
hsa-miR-514b-3p	LINC01146	ENSG00000258867
hsa-miR-579-3p	LINC01146	ENSG00000258867
hsa-miR-641	LINC01146	ENSG00000258867
hsa-miR-650	LINC01146	ENSG00000258867
hsa-miR-6504-5p	LINC01146	ENSG00000258867
hsa-miR-664b-3p	LINC01146	ENSG00000258867
hsa-miR-1-3p	LINC00707	ENSG00000238266
hsa-miR-103a-3p	LINC00707	ENSG00000238266
hsa-miR-107	LINC00707	ENSG00000238266
hsa-miR-145-5p	LINC00707	ENSG00000238266
hsa-miR-15a-5p	LINC00707	ENSG00000238266
hsa-miR-15b-5p	LINC00707	ENSG00000238266
hsa-miR-16-5p	LINC00707	ENSG00000238266
hsa-miR-195-5p	LINC00707	ENSG00000238266
hsa-miR-205-5p	LINC00707	ENSG00000238266
hsa-miR-206	LINC00707	ENSG00000238266
hsa-miR-30a-5p	LINC00707	ENSG00000238266
hsa-miR-30b-5p	LINC00707	ENSG00000238266
hsa-miR-30c-5p	LINC00707	ENSG00000238266
hsa-miR-30d-5p	LINC00707	ENSG00000238266
hsa-miR-30e-5p	LINC00707	ENSG00000238266
hsa-miR-3145-3p	LINC00707	ENSG00000238266
hsa-miR-3150a-3p	LINC00707	ENSG00000238266
hsa-miR-3167	LINC00707	ENSG00000238266
hsa-miR-3184-5p	LINC00707	ENSG00000238266
hsa-miR-338-3p	LINC00707	ENSG00000238266
hsa-miR-374c-5p	LINC00707	ENSG00000238266
hsa-miR-376c-3p	LINC00707	ENSG00000238266
hsa-miR-382-5p	LINC00707	ENSG00000238266
hsa-miR-423-5p	LINC00707	ENSG00000238266
hsa-miR-424-5p	LINC00707	ENSG00000238266
hsa-miR-455-3p	LINC00707	ENSG00000238266
hsa-miR-4677-3p	LINC00707	ENSG00000238266
hsa-miR-485-5p	LINC00707	ENSG00000238266
hsa-miR-497-5p	LINC00707	ENSG00000238266
hsa-miR-5195-3p	LINC00707	ENSG00000238266
hsa-miR-613	LINC00707	ENSG00000238266
hsa-miR-629-5p	LINC00707	ENSG00000238266
hsa-miR-654-3p	LINC00707	ENSG00000238266
hsa-miR-655-3p	LINC00707	ENSG00000238266
hsa-miR-6763-5p	LINC00707	ENSG00000238266
hsa-miR-6838-5p	LINC00707	ENSG00000238266
hsa-miR-6884-5p	LINC00707	ENSG00000238266
hsa-miR-876-5p	LINC00707	ENSG00000238266
hsa-miR-1276	CASC19	ENSG00000254166
hsa-miR-130a-3p	CASC19	ENSG00000254166
hsa-miR-130b-3p	CASC19	ENSG00000254166
hsa-miR-140-5p	CASC19	ENSG00000254166
hsa-miR-147a	CASC19	ENSG00000254166
hsa-miR-148a-3p	CASC19	ENSG00000254166
hsa-miR-148b-3p	CASC19	ENSG00000254166
hsa-miR-152-3p	CASC19	ENSG00000254166
hsa-miR-181a-5p	CASC19	ENSG00000254166
hsa-miR-181b-5p	CASC19	ENSG00000254166
hsa-miR-181c-5p	CASC19	ENSG00000254166
hsa-miR-181d-5p	CASC19	ENSG00000254166
hsa-miR-216a-5p	CASC19	ENSG00000254166
hsa-miR-218-5p	CASC19	ENSG00000254166
hsa-miR-24-3p	CASC19	ENSG00000254166
hsa-miR-27a-3p	CASC19	ENSG00000254166
hsa-miR-27b-3p	CASC19	ENSG00000254166
hsa-miR-296-3p	CASC19	ENSG00000254166
hsa-miR-301a-3p	CASC19	ENSG00000254166
hsa-miR-301b-3p	CASC19	ENSG00000254166
hsa-miR-3121-3p	CASC19	ENSG00000254166
hsa-miR-3127-5p	CASC19	ENSG00000254166
hsa-miR-3150a-3p	CASC19	ENSG00000254166
hsa-miR-3150b-3p	CASC19	ENSG00000254166
hsa-miR-3164	CASC19	ENSG00000254166
hsa-miR-3184-5p	CASC19	ENSG00000254166
hsa-miR-330-3p	CASC19	ENSG00000254166
hsa-miR-345-5p	CASC19	ENSG00000254166
hsa-miR-34a-5p	CASC19	ENSG00000254166
hsa-miR-34c-5p	CASC19	ENSG00000254166
hsa-miR-3666	CASC19	ENSG00000254166
hsa-miR-410-3p	CASC19	ENSG00000254166
hsa-miR-423-5p	CASC19	ENSG00000254166
hsa-miR-4262	CASC19	ENSG00000254166
hsa-miR-4295	CASC19	ENSG00000254166
hsa-miR-449a	CASC19	ENSG00000254166
hsa-miR-449b-5p	CASC19	ENSG00000254166
hsa-miR-454-3p	CASC19	ENSG00000254166
hsa-miR-4784	CASC19	ENSG00000254166
hsa-miR-490-3p	CASC19	ENSG00000254166
hsa-miR-491-5p	CASC19	ENSG00000254166
hsa-miR-520f-3p	CASC19	ENSG00000254166
hsa-miR-532-5p	CASC19	ENSG00000254166
hsa-miR-543	CASC19	ENSG00000254166
hsa-miR-5586-5p	CASC19	ENSG00000254166
hsa-miR-605-3p	CASC19	ENSG00000254166
hsa-miR-660-5p	CASC19	ENSG00000254166
hsa-miR-6763-5p	CASC19	ENSG00000254166
hsa-miR-6820-3p	CASC19	ENSG00000254166
hsa-miR-6835-3p	CASC19	ENSG00000254166
hsa-miR-802	CASC19	ENSG00000254166
hsa-miR-1-3p	STX18-AS1	ENSG00000247708
hsa-miR-206	STX18-AS1	ENSG00000247708
hsa-miR-409-3p	STX18-AS1	ENSG00000247708
hsa-miR-613	STX18-AS1	ENSG00000247708
hsa-miR-1-3p	LINC00174	ENSG00000179406
hsa-miR-1269a	LINC00174	ENSG00000179406
hsa-miR-1269b	LINC00174	ENSG00000179406
hsa-miR-1276	LINC00174	ENSG00000179406
hsa-miR-1277-3p	LINC00174	ENSG00000179406
hsa-miR-1297	LINC00174	ENSG00000179406
hsa-miR-138-5p	LINC00174	ENSG00000179406
hsa-miR-148a-3p	LINC00174	ENSG00000179406
hsa-miR-148b-3p	LINC00174	ENSG00000179406
hsa-miR-150-5p	LINC00174	ENSG00000179406
hsa-miR-152-3p	LINC00174	ENSG00000179406
hsa-miR-155-5p	LINC00174	ENSG00000179406
hsa-miR-185-5p	LINC00174	ENSG00000179406
hsa-miR-200b-3p	LINC00174	ENSG00000179406
hsa-miR-200c-3p	LINC00174	ENSG00000179406
hsa-miR-202-5p	LINC00174	ENSG00000179406
hsa-miR-206	LINC00174	ENSG00000179406
hsa-miR-2467-3p	LINC00174	ENSG00000179406
hsa-miR-26a-5p	LINC00174	ENSG00000179406
hsa-miR-26b-5p	LINC00174	ENSG00000179406
hsa-miR-31-5p	LINC00174	ENSG00000179406
hsa-miR-3127-5p	LINC00174	ENSG00000179406
hsa-miR-3173-5p	LINC00174	ENSG00000179406
hsa-miR-3184-5p	LINC00174	ENSG00000179406
hsa-miR-3200-5p	LINC00174	ENSG00000179406
hsa-miR-320b	LINC00174	ENSG00000179406
hsa-miR-320c	LINC00174	ENSG00000179406
hsa-miR-320d	LINC00174	ENSG00000179406
hsa-miR-328-3p	LINC00174	ENSG00000179406
hsa-miR-3611	LINC00174	ENSG00000179406
hsa-miR-3612	LINC00174	ENSG00000179406
hsa-miR-3690	LINC00174	ENSG00000179406
hsa-miR-374b-3p	LINC00174	ENSG00000179406
hsa-miR-374c-3p	LINC00174	ENSG00000179406
hsa-miR-378a-3p	LINC00174	ENSG00000179406
hsa-miR-378b	LINC00174	ENSG00000179406
hsa-miR-378c	LINC00174	ENSG00000179406
hsa-miR-378d	LINC00174	ENSG00000179406
hsa-miR-378e	LINC00174	ENSG00000179406
hsa-miR-378f	LINC00174	ENSG00000179406
hsa-miR-378h	LINC00174	ENSG00000179406
hsa-miR-378i	LINC00174	ENSG00000179406
hsa-miR-3918	LINC00174	ENSG00000179406
hsa-miR-422a	LINC00174	ENSG00000179406
hsa-miR-423-5p	LINC00174	ENSG00000179406
hsa-miR-429	LINC00174	ENSG00000179406
hsa-miR-4306	LINC00174	ENSG00000179406
hsa-miR-4429	LINC00174	ENSG00000179406
hsa-miR-4465	LINC00174	ENSG00000179406
hsa-miR-4640-5p	LINC00174	ENSG00000179406
hsa-miR-4644	LINC00174	ENSG00000179406
hsa-miR-4726-5p	LINC00174	ENSG00000179406
hsa-miR-4731-5p	LINC00174	ENSG00000179406
hsa-miR-4761-5p	LINC00174	ENSG00000179406
hsa-miR-483-5p	LINC00174	ENSG00000179406
hsa-miR-485-5p	LINC00174	ENSG00000179406
hsa-miR-486-5p	LINC00174	ENSG00000179406
hsa-miR-489-3p	LINC00174	ENSG00000179406
hsa-miR-514a-5p	LINC00174	ENSG00000179406
hsa-miR-519a-3p	LINC00174	ENSG00000179406
hsa-miR-519b-3p	LINC00174	ENSG00000179406
hsa-miR-519c-3p	LINC00174	ENSG00000179406
hsa-miR-520g-3p	LINC00174	ENSG00000179406
hsa-miR-520h	LINC00174	ENSG00000179406
hsa-miR-542-3p	LINC00174	ENSG00000179406
hsa-miR-545-3p	LINC00174	ENSG00000179406
hsa-miR-556-5p	LINC00174	ENSG00000179406
hsa-miR-580-3p	LINC00174	ENSG00000179406
hsa-miR-605-3p	LINC00174	ENSG00000179406
hsa-miR-613	LINC00174	ENSG00000179406
hsa-miR-625-5p	LINC00174	ENSG00000179406
hsa-miR-629-5p	LINC00174	ENSG00000179406
hsa-miR-650	LINC00174	ENSG00000179406
hsa-miR-653-5p	LINC00174	ENSG00000179406
hsa-miR-665	LINC00174	ENSG00000179406
hsa-miR-6746-5p	LINC00174	ENSG00000179406
hsa-miR-6799-3p	LINC00174	ENSG00000179406
hsa-miR-6884-5p	LINC00174	ENSG00000179406
hsa-miR-760	LINC00174	ENSG00000179406
hsa-miR-766-5p	LINC00174	ENSG00000179406
hsa-miR-1252-5p	LINC01184	ENSG00000245937
hsa-miR-128-3p	LINC01184	ENSG00000245937
hsa-miR-1307-5p	LINC01184	ENSG00000245937
hsa-miR-142-5p	LINC01184	ENSG00000245937
hsa-miR-154-5p	LINC01184	ENSG00000245937
hsa-miR-15a-5p	LINC01184	ENSG00000245937
hsa-miR-15b-5p	LINC01184	ENSG00000245937
hsa-miR-16-5p	LINC01184	ENSG00000245937
hsa-miR-186-5p	LINC01184	ENSG00000245937
hsa-miR-193a-3p	LINC01184	ENSG00000245937
hsa-miR-193b-3p	LINC01184	ENSG00000245937
hsa-miR-195-5p	LINC01184	ENSG00000245937
hsa-miR-199a-5p	LINC01184	ENSG00000245937
hsa-miR-199b-5p	LINC01184	ENSG00000245937
hsa-miR-21-5p	LINC01184	ENSG00000245937
hsa-miR-2115-3p	LINC01184	ENSG00000245937
hsa-miR-216a-3p	LINC01184	ENSG00000245937
hsa-miR-216b-5p	LINC01184	ENSG00000245937
hsa-miR-218-5p	LINC01184	ENSG00000245937
hsa-miR-22-3p	LINC01184	ENSG00000245937
hsa-miR-24-3p	LINC01184	ENSG00000245937
hsa-miR-27a-3p	LINC01184	ENSG00000245937
hsa-miR-27b-3p	LINC01184	ENSG00000245937
hsa-miR-3145-3p	LINC01184	ENSG00000245937
hsa-miR-3163	LINC01184	ENSG00000245937
hsa-miR-3164	LINC01184	ENSG00000245937
hsa-miR-3187-3p	LINC01184	ENSG00000245937
hsa-miR-320b	LINC01184	ENSG00000245937
hsa-miR-320c	LINC01184	ENSG00000245937
hsa-miR-320d	LINC01184	ENSG00000245937
hsa-miR-323a-3p	LINC01184	ENSG00000245937
hsa-miR-338-3p	LINC01184	ENSG00000245937
hsa-miR-345-5p	LINC01184	ENSG00000245937
hsa-miR-346	LINC01184	ENSG00000245937
hsa-miR-361-3p	LINC01184	ENSG00000245937
hsa-miR-362-5p	LINC01184	ENSG00000245937
hsa-miR-3681-3p	LINC01184	ENSG00000245937
hsa-miR-370-3p	LINC01184	ENSG00000245937
hsa-miR-370-5p	LINC01184	ENSG00000245937
hsa-miR-374a-5p	LINC01184	ENSG00000245937
hsa-miR-374b-5p	LINC01184	ENSG00000245937
hsa-miR-424-5p	LINC01184	ENSG00000245937
hsa-miR-425-5p	LINC01184	ENSG00000245937
hsa-miR-4429	LINC01184	ENSG00000245937
hsa-miR-4524a-5p	LINC01184	ENSG00000245937
hsa-miR-4524b-5p	LINC01184	ENSG00000245937
hsa-miR-4525	LINC01184	ENSG00000245937
hsa-miR-4731-5p	LINC01184	ENSG00000245937
hsa-miR-485-5p	LINC01184	ENSG00000245937
hsa-miR-493-5p	LINC01184	ENSG00000245937
hsa-miR-497-5p	LINC01184	ENSG00000245937
hsa-miR-500b-5p	LINC01184	ENSG00000245937
hsa-miR-5010-5p	LINC01184	ENSG00000245937
hsa-miR-506-5p	LINC01184	ENSG00000245937
hsa-miR-514a-5p	LINC01184	ENSG00000245937
hsa-miR-516b-5p	LINC01184	ENSG00000245937
hsa-miR-520f-3p	LINC01184	ENSG00000245937
hsa-miR-545-3p	LINC01184	ENSG00000245937
hsa-miR-545-5p	LINC01184	ENSG00000245937
hsa-miR-556-5p	LINC01184	ENSG00000245937
hsa-miR-5590-3p	LINC01184	ENSG00000245937
hsa-miR-590-5p	LINC01184	ENSG00000245937
hsa-miR-627-5p	LINC01184	ENSG00000245937
hsa-miR-676-3p	LINC01184	ENSG00000245937
hsa-miR-6820-3p	LINC01184	ENSG00000245937
hsa-miR-6838-5p	LINC01184	ENSG00000245937
hsa-miR-6884-5p	LINC01184	ENSG00000245937
hsa-miR-6893-3p	LINC01184	ENSG00000245937
hsa-miR-802	LINC01184	ENSG00000245937
hsa-miR-589-5p	MAP3K14-AS1	ENSG00000267278
hsa-miR-138-5p	MIR9-3HG	ENSG00000255571
hsa-miR-185-5p	MIR9-3HG	ENSG00000255571
hsa-miR-3150b-3p	MIR9-3HG	ENSG00000255571
hsa-miR-328-3p	MIR9-3HG	ENSG00000255571
hsa-miR-370-3p	MIR9-3HG	ENSG00000255571
hsa-miR-4306	MIR9-3HG	ENSG00000255571
hsa-miR-450b-5p	MIR9-3HG	ENSG00000255571
hsa-miR-4644	MIR9-3HG	ENSG00000255571
hsa-miR-4784	MIR9-3HG	ENSG00000255571
hsa-miR-6893-3p	MIR9-3HG	ENSG00000255571
hsa-miR-758-3p	MIR9-3HG	ENSG00000255571
hsa-miR-769-5p	MIR9-3HG	ENSG00000255571
hsa-miR-1252-5p	LINC01515	ENSG00000228065
hsa-miR-1277-5p	LINC01515	ENSG00000228065
hsa-miR-129-5p	LINC01515	ENSG00000228065
hsa-miR-140-3p	LINC01515	ENSG00000228065
hsa-miR-216b-5p	LINC01515	ENSG00000228065
hsa-miR-3064-5p	LINC01515	ENSG00000228065
hsa-miR-325	LINC01515	ENSG00000228065
hsa-miR-376a-3p	LINC01515	ENSG00000228065
hsa-miR-376b-3p	LINC01515	ENSG00000228065
hsa-miR-432-5p	LINC01515	ENSG00000228065
hsa-miR-450b-5p	LINC01515	ENSG00000228065
hsa-miR-4766-3p	LINC01515	ENSG00000228065
hsa-miR-485-5p	LINC01515	ENSG00000228065
hsa-miR-5009-3p	LINC01515	ENSG00000228065
hsa-miR-552-5p	LINC01515	ENSG00000228065
hsa-miR-6504-5p	LINC01515	ENSG00000228065
hsa-miR-6884-5p	LINC01515	ENSG00000228065
hsa-miR-1251-5p	LINC01146	ENSG00000258867
hsa-miR-3064-5p	LINC01146	ENSG00000258867
hsa-miR-3194-3p	LINC01146	ENSG00000258867
hsa-miR-3612	LINC01146	ENSG00000258867
hsa-miR-3617-5p	LINC01146	ENSG00000258867
hsa-miR-3622b-5p	LINC01146	ENSG00000258867
hsa-miR-4731-5p	LINC01146	ENSG00000258867
hsa-miR-4761-5p	LINC01146	ENSG00000258867
hsa-miR-514a-3p	LINC01146	ENSG00000258867
hsa-miR-514b-3p	LINC01146	ENSG00000258867
hsa-miR-579-3p	LINC01146	ENSG00000258867
hsa-miR-641	LINC01146	ENSG00000258867
hsa-miR-650	LINC01146	ENSG00000258867
hsa-miR-6504-5p	LINC01146	ENSG00000258867
hsa-miR-664b-3p	LINC01146	ENSG00000258867
hsa-miR-1-3p	MIR4435-2HG	ENSG00000172965
hsa-miR-105-5p	MIR4435-2HG	ENSG00000172965
hsa-miR-1185-5p	MIR4435-2HG	ENSG00000172965
hsa-miR-1224-5p	MIR4435-2HG	ENSG00000172965
hsa-miR-1252-5p	MIR4435-2HG	ENSG00000172965
hsa-miR-125a-5p	MIR4435-2HG	ENSG00000172965
hsa-miR-125b-5p	MIR4435-2HG	ENSG00000172965
hsa-miR-128-3p	MIR4435-2HG	ENSG00000172965
hsa-miR-1343-3p	MIR4435-2HG	ENSG00000172965
hsa-miR-136-5p	MIR4435-2HG	ENSG00000172965
hsa-miR-138-5p	MIR4435-2HG	ENSG00000172965
hsa-miR-149-5p	MIR4435-2HG	ENSG00000172965
hsa-miR-193a-3p	MIR4435-2HG	ENSG00000172965
hsa-miR-193b-3p	MIR4435-2HG	ENSG00000172965
hsa-miR-205-5p	MIR4435-2HG	ENSG00000172965
hsa-miR-206	MIR4435-2HG	ENSG00000172965
hsa-miR-2116-3p	MIR4435-2HG	ENSG00000172965
hsa-miR-212-5p	MIR4435-2HG	ENSG00000172965
hsa-miR-216a-3p	MIR4435-2HG	ENSG00000172965
hsa-miR-22-3p	MIR4435-2HG	ENSG00000172965
hsa-miR-24-3p	MIR4435-2HG	ENSG00000172965
hsa-miR-2467-3p	MIR4435-2HG	ENSG00000172965
hsa-miR-3187-3p	MIR4435-2HG	ENSG00000172965
hsa-miR-330-5p	MIR4435-2HG	ENSG00000172965
hsa-miR-3611	MIR4435-2HG	ENSG00000172965
hsa-miR-3622a-5p	MIR4435-2HG	ENSG00000172965
hsa-miR-3679-5p	MIR4435-2HG	ENSG00000172965
hsa-miR-3681-3p	MIR4435-2HG	ENSG00000172965
hsa-miR-370-5p	MIR4435-2HG	ENSG00000172965
hsa-miR-371a-5p	MIR4435-2HG	ENSG00000172965
hsa-miR-374a-3p	MIR4435-2HG	ENSG00000172965
hsa-miR-376a-3p	MIR4435-2HG	ENSG00000172965
hsa-miR-376b-3p	MIR4435-2HG	ENSG00000172965
hsa-miR-3918	MIR4435-2HG	ENSG00000172965
hsa-miR-4319	MIR4435-2HG	ENSG00000172965
hsa-miR-4525	MIR4435-2HG	ENSG00000172965
hsa-miR-485-5p	MIR4435-2HG	ENSG00000172965
hsa-miR-500a-3p	MIR4435-2HG	ENSG00000172965
hsa-miR-5010-5p	MIR4435-2HG	ENSG00000172965
hsa-miR-503-5p	MIR4435-2HG	ENSG00000172965
hsa-miR-513a-5p	MIR4435-2HG	ENSG00000172965
hsa-miR-520g-3p	MIR4435-2HG	ENSG00000172965
hsa-miR-520h	MIR4435-2HG	ENSG00000172965
hsa-miR-524-3p	MIR4435-2HG	ENSG00000172965
hsa-miR-525-3p	MIR4435-2HG	ENSG00000172965
hsa-miR-582-5p	MIR4435-2HG	ENSG00000172965
hsa-miR-613	MIR4435-2HG	ENSG00000172965
hsa-miR-627-5p	MIR4435-2HG	ENSG00000172965
hsa-miR-641	MIR4435-2HG	ENSG00000172965
hsa-miR-642a-5p	MIR4435-2HG	ENSG00000172965
hsa-miR-6512-3p	MIR4435-2HG	ENSG00000172965
hsa-miR-665	MIR4435-2HG	ENSG00000172965
hsa-miR-670-5p	MIR4435-2HG	ENSG00000172965
hsa-miR-6720-5p	MIR4435-2HG	ENSG00000172965
hsa-miR-6783-3p	MIR4435-2HG	ENSG00000172965
hsa-miR-6884-5p	MIR4435-2HG	ENSG00000172965
hsa-miR-7853-5p	MIR4435-2HG	ENSG00000172965
hsa-miR-802	MIR4435-2HG	ENSG00000172965
hsa-miR-873-3p	MIR4435-2HG	ENSG00000172965
hsa-miR-873-5p	MIR4435-2HG	ENSG00000172965
hsa-miR-1276	RBPMS-AS1	ENSG00000254109
hsa-miR-128-3p	RBPMS-AS1	ENSG00000254109
hsa-miR-130a-3p	RBPMS-AS1	ENSG00000254109
hsa-miR-130b-3p	RBPMS-AS1	ENSG00000254109
hsa-miR-148a-3p	RBPMS-AS1	ENSG00000254109
hsa-miR-148b-3p	RBPMS-AS1	ENSG00000254109
hsa-miR-152-3p	RBPMS-AS1	ENSG00000254109
hsa-miR-19a-3p	RBPMS-AS1	ENSG00000254109
hsa-miR-19b-3p	RBPMS-AS1	ENSG00000254109
hsa-miR-216a-3p	RBPMS-AS1	ENSG00000254109
hsa-miR-22-3p	RBPMS-AS1	ENSG00000254109
hsa-miR-2681-3p	RBPMS-AS1	ENSG00000254109
hsa-miR-301a-3p	RBPMS-AS1	ENSG00000254109
hsa-miR-301b-3p	RBPMS-AS1	ENSG00000254109
hsa-miR-31-5p	RBPMS-AS1	ENSG00000254109
hsa-miR-34a-5p	RBPMS-AS1	ENSG00000254109
hsa-miR-34c-5p	RBPMS-AS1	ENSG00000254109
hsa-miR-3617-5p	RBPMS-AS1	ENSG00000254109
hsa-miR-3666	RBPMS-AS1	ENSG00000254109
hsa-miR-3681-3p	RBPMS-AS1	ENSG00000254109
hsa-miR-380-3p	RBPMS-AS1	ENSG00000254109
hsa-miR-4295	RBPMS-AS1	ENSG00000254109
hsa-miR-449a	RBPMS-AS1	ENSG00000254109
hsa-miR-449b-5p	RBPMS-AS1	ENSG00000254109
hsa-miR-454-3p	RBPMS-AS1	ENSG00000254109
hsa-miR-641	RBPMS-AS1	ENSG00000254109
hsa-miR-670-3p	RBPMS-AS1	ENSG00000254109
hsa-miR-7-5p	RBPMS-AS1	ENSG00000254109
hsa-miR-3145-3p	LINC02476	ENSG00000225546
hsa-miR-369-3p	LINC02476	ENSG00000225546
hsa-miR-374c-5p	LINC02476	ENSG00000225546
hsa-miR-409-3p	LINC02476	ENSG00000225546
hsa-miR-499b-5p	LINC02476	ENSG00000225546
hsa-miR-655-3p	LINC02476	ENSG00000225546
hsa-miR-656-3p	LINC02476	ENSG00000225546
hsa-miR-1224-5p	GLIDR	ENSG00000278175
hsa-miR-125a-5p	GLIDR	ENSG00000278175
hsa-miR-125b-5p	GLIDR	ENSG00000278175
hsa-miR-1270	GLIDR	ENSG00000278175
hsa-miR-128-3p	GLIDR	ENSG00000278175
hsa-miR-2116-3p	GLIDR	ENSG00000278175
hsa-miR-216a-3p	GLIDR	ENSG00000278175
hsa-miR-328-3p	GLIDR	ENSG00000278175
hsa-miR-3681-3p	GLIDR	ENSG00000278175
hsa-miR-4319	GLIDR	ENSG00000278175
hsa-miR-432-5p	GLIDR	ENSG00000278175
hsa-miR-4677-3p	GLIDR	ENSG00000278175
hsa-miR-4701-5p	GLIDR	ENSG00000278175
hsa-miR-514a-3p	GLIDR	ENSG00000278175
hsa-miR-514b-3p	GLIDR	ENSG00000278175
hsa-miR-588	GLIDR	ENSG00000278175
hsa-miR-620	GLIDR	ENSG00000278175
hsa-miR-627-5p	GLIDR	ENSG00000278175
hsa-miR-520d-5p	ZBED5-AS1	ENSG00000247271
hsa-miR-524-5p	ZBED5-AS1	ENSG00000247271
hsa-miR-766-5p	ZBED5-AS1	ENSG00000247271
hsa-let-7a-5p	SLC9A3-AS1	ENSG00000225138
hsa-let-7b-5p	SLC9A3-AS1	ENSG00000225138
hsa-let-7c-5p	SLC9A3-AS1	ENSG00000225138
hsa-let-7d-5p	SLC9A3-AS1	ENSG00000225138
hsa-let-7e-5p	SLC9A3-AS1	ENSG00000225138
hsa-let-7f-5p	SLC9A3-AS1	ENSG00000225138
hsa-let-7g-5p	SLC9A3-AS1	ENSG00000225138
hsa-let-7i-5p	SLC9A3-AS1	ENSG00000225138
hsa-miR-103a-3p	SLC9A3-AS1	ENSG00000225138
hsa-miR-107	SLC9A3-AS1	ENSG00000225138
hsa-miR-10a-5p	SLC9A3-AS1	ENSG00000225138
hsa-miR-10b-5p	SLC9A3-AS1	ENSG00000225138
hsa-miR-1197	SLC9A3-AS1	ENSG00000225138
hsa-miR-1224-5p	SLC9A3-AS1	ENSG00000225138
hsa-miR-124-3p	SLC9A3-AS1	ENSG00000225138
hsa-miR-127-3p	SLC9A3-AS1	ENSG00000225138
hsa-miR-1276	SLC9A3-AS1	ENSG00000225138
hsa-miR-1287-5p	SLC9A3-AS1	ENSG00000225138
hsa-miR-1295a	SLC9A3-AS1	ENSG00000225138
hsa-miR-1301-3p	SLC9A3-AS1	ENSG00000225138
hsa-miR-1306-5p	SLC9A3-AS1	ENSG00000225138
hsa-miR-132-5p	SLC9A3-AS1	ENSG00000225138
hsa-miR-1321	SLC9A3-AS1	ENSG00000225138
hsa-miR-134-5p	SLC9A3-AS1	ENSG00000225138
hsa-miR-1343-3p	SLC9A3-AS1	ENSG00000225138
hsa-miR-138-5p	SLC9A3-AS1	ENSG00000225138
hsa-miR-147a	SLC9A3-AS1	ENSG00000225138
hsa-miR-15a-5p	SLC9A3-AS1	ENSG00000225138
hsa-miR-15b-5p	SLC9A3-AS1	ENSG00000225138
hsa-miR-16-5p	SLC9A3-AS1	ENSG00000225138
hsa-miR-1908-5p	SLC9A3-AS1	ENSG00000225138
hsa-miR-1913	SLC9A3-AS1	ENSG00000225138
hsa-miR-195-5p	SLC9A3-AS1	ENSG00000225138
hsa-miR-214-3p	SLC9A3-AS1	ENSG00000225138
hsa-miR-214-5p	SLC9A3-AS1	ENSG00000225138
hsa-miR-22-3p	SLC9A3-AS1	ENSG00000225138
hsa-miR-2278	SLC9A3-AS1	ENSG00000225138
hsa-miR-2355-5p	SLC9A3-AS1	ENSG00000225138
hsa-miR-2467-3p	SLC9A3-AS1	ENSG00000225138
hsa-miR-3118	SLC9A3-AS1	ENSG00000225138
hsa-miR-3127-5p	SLC9A3-AS1	ENSG00000225138
hsa-miR-3173-5p	SLC9A3-AS1	ENSG00000225138
hsa-miR-3184-5p	SLC9A3-AS1	ENSG00000225138
hsa-miR-3187-3p	SLC9A3-AS1	ENSG00000225138
hsa-miR-3194-3p	SLC9A3-AS1	ENSG00000225138
hsa-miR-323b-3p	SLC9A3-AS1	ENSG00000225138
hsa-miR-324-3p	SLC9A3-AS1	ENSG00000225138
hsa-miR-324-5p	SLC9A3-AS1	ENSG00000225138
hsa-miR-337-3p	SLC9A3-AS1	ENSG00000225138
hsa-miR-342-3p	SLC9A3-AS1	ENSG00000225138
hsa-miR-345-5p	SLC9A3-AS1	ENSG00000225138
hsa-miR-34a-5p	SLC9A3-AS1	ENSG00000225138
hsa-miR-34c-5p	SLC9A3-AS1	ENSG00000225138
hsa-miR-3605-3p	SLC9A3-AS1	ENSG00000225138
hsa-miR-3619-5p	SLC9A3-AS1	ENSG00000225138
hsa-miR-3622b-5p	SLC9A3-AS1	ENSG00000225138
hsa-miR-3918	SLC9A3-AS1	ENSG00000225138
hsa-miR-3944-3p	SLC9A3-AS1	ENSG00000225138
hsa-miR-423-5p	SLC9A3-AS1	ENSG00000225138
hsa-miR-424-5p	SLC9A3-AS1	ENSG00000225138
hsa-miR-4458	SLC9A3-AS1	ENSG00000225138
hsa-miR-449a	SLC9A3-AS1	ENSG00000225138
hsa-miR-449b-5p	SLC9A3-AS1	ENSG00000225138
hsa-miR-4500	SLC9A3-AS1	ENSG00000225138
hsa-miR-4525	SLC9A3-AS1	ENSG00000225138
hsa-miR-4731-5p	SLC9A3-AS1	ENSG00000225138
hsa-miR-4739	SLC9A3-AS1	ENSG00000225138
hsa-miR-4756-5p	SLC9A3-AS1	ENSG00000225138
hsa-miR-485-3p	SLC9A3-AS1	ENSG00000225138
hsa-miR-485-5p	SLC9A3-AS1	ENSG00000225138
hsa-miR-486-5p	SLC9A3-AS1	ENSG00000225138
hsa-miR-488-3p	SLC9A3-AS1	ENSG00000225138
hsa-miR-497-5p	SLC9A3-AS1	ENSG00000225138
hsa-miR-5010-5p	SLC9A3-AS1	ENSG00000225138
hsa-miR-503-5p	SLC9A3-AS1	ENSG00000225138
hsa-miR-5047	SLC9A3-AS1	ENSG00000225138
hsa-miR-506-3p	SLC9A3-AS1	ENSG00000225138
hsa-miR-512-3p	SLC9A3-AS1	ENSG00000225138
hsa-miR-516a-5p	SLC9A3-AS1	ENSG00000225138
hsa-miR-539-3p	SLC9A3-AS1	ENSG00000225138
hsa-miR-541-3p	SLC9A3-AS1	ENSG00000225138
hsa-miR-542-3p	SLC9A3-AS1	ENSG00000225138
hsa-miR-552-3p	SLC9A3-AS1	ENSG00000225138
hsa-miR-5691	SLC9A3-AS1	ENSG00000225138
hsa-miR-605-3p	SLC9A3-AS1	ENSG00000225138
hsa-miR-642a-3p	SLC9A3-AS1	ENSG00000225138
hsa-miR-642b-3p	SLC9A3-AS1	ENSG00000225138
hsa-miR-642b-5p	SLC9A3-AS1	ENSG00000225138
hsa-miR-6512-3p	SLC9A3-AS1	ENSG00000225138
hsa-miR-654-5p	SLC9A3-AS1	ENSG00000225138
hsa-miR-663a	SLC9A3-AS1	ENSG00000225138
hsa-miR-665	SLC9A3-AS1	ENSG00000225138
hsa-miR-670-3p	SLC9A3-AS1	ENSG00000225138
hsa-miR-6720-5p	SLC9A3-AS1	ENSG00000225138
hsa-miR-6783-3p	SLC9A3-AS1	ENSG00000225138
hsa-miR-6787-5p	SLC9A3-AS1	ENSG00000225138
hsa-miR-6799-3p	SLC9A3-AS1	ENSG00000225138
hsa-miR-6805-3p	SLC9A3-AS1	ENSG00000225138
[truncated: 4,791 more rows]
